# Supplementary material for: Novel players in organogenesis and flavonoid biosynthesis in cucumber glandular trichomes
Source: Plant Physiol. 2023 Apr 26;192(4):2723–36. doi: 10.1093/plphys/kiad236 (PMC10400037; doi:10.1093/plphys/kiad236)
Supplement: kiad236_Supplementary_Data [file kiad236_supplementary_data.zip]

Archive with 2 entries (2 files):
- Supplemental Data.pdf
- Supplemental Tables S17.xlsx
