# Supplementary material for: Novel players in organogenesis and flavonoid biosynthesis in cucumber glandular trichomes
Source: Plant Physiol. 2023 Apr 26;192(4):2723–36. doi: 10.1093/plphys/kiad236 (PMC10400037; doi:10.1093/plphys/kiad236)
Supplement: kiad236_Supplementary_Data [file kiad236_supplementary_data.zip › Supplemental Tables S17.xlsx]

## Sheet: Table S1
Table S1. Sunmmary of RNA-Seq statistics.
Sample ID	Replicates	Clean Reads	%>Q30	# Reads	# Mapped reads	M% reads mapped	# Uniquely mapped reads	% Uniquely mapped reads
O (ovary with no trichomes)	1	20551920	0.936	41103840	39135564	0.952115	38317118	0.932203
	2	20681767	0.9398	41363534	39102978	0.945349	37428959	0.904878
	3	20601034	0.9414	41202068	39501480	0.958726	38611532	0.937126
F (Flesh part of ovaries)	1	19358611	0.9444	38717222	37090708	0.95799	36233122	0.93584
	2	21694046	0.9424	43388092	41424061	0.954733	40579584	0.93527
	3	20883432	0.942	41766864	39948865	0.956473	39091828	0.935953
GTs	1	27459817	0.9425	54919634	51330409	0.934646	48553094	0.884075
	2	20421455	0.9457	40842910	38817775	0.950416	37456022	0.917075
	3	22935990	0.9409	45871980	43649901	0.951559	42569445	0.928005
NGTs	1	20873492	0.9334	41746984	35635913	0.853616	34605350	0.828931
	2	22124055	0.9311	44248110	37891214	0.856335	36710595	0.829653
	3	22349382	0.9392	44698764	38197726	0.854559	37147875	0.831072
Sum/mean		259935001	0.9399	519870002	481726594	0.92721	467304524	0.900007

## Sheet: Table S2
Table S2. Summary of 281 DEGs enriched in GTs.
Gene ID	O_vs_GTs_DESeq2_log2FC	O_vs_GTs_DESeq2_(FDR_0.01_FC_2)_regulated	F_vs_GTs_T103_DESeq2_log2FC	F_vs_GTs_DESeq2_(FDR_0.01_FC_2)_regulated	NGTs_vs_GTs_DESeq2_log2FC	NGTs_vs_GTs_DESeq2_(FDR_0.01_FC_2)_regulated	Annotation	KO Definition	GO name
Csa7G011820	3.95304	up	5.11992	up	1.34135	up	--	auxin influx carrier (AUX1 LAX family)	DNA binding
Cucumis_sativus_newGene_1088	5.77417	up	9.0499	up	1.96839	up	--	uncharacterized protein
Cucumis_sativus_newGene_1337	6.61766	up	6.80429	up	1.74901	up	--	uncharacterized protein
Cucumis_sativus_newGene_161	5.70042	up	6.33988	up	1.67901	up	--	uncharacterized protein
Cucumis_sativus_newGene_2010	5.99098	up	6.18407	up	1.02885	up	--	uncharacterized protein
Cucumis_sativus_newGene_2794	6.33627	up	5.6619	up	1.48609	up	--	uncharacterized protein
Cucumis_sativus_newGene_495	5.79603	up	6.64633	up	1.19192	up	--	uncharacterized protein
Cucumis_sativus_newGene_967	8.40581	up	8.70106	up	2.14403	up	--	uncharacterized protein
Csa1G627390	7.06826	up	7.34879	up	1.57709	up	(R)-mandelonitrile lyase 1 [Cucumis sativus]	phenylalanine N-monooxygenase	vacuole
Csa5G601480	3.07122	up	4.47609	up	1.24745	up	1,4-dihydroxy-2-naphthoyl-CoA synthase, peroxisomal [Cucumis sativus]	naphthoate synthase	peroxisome
Csa3G808370	4.72318	up	4.30414	up	1.47228	up	11 kDa late embryogenesis abundant protein-like [Cucumis sativus]	omega-6 fatty acid desaturase (delta-12 desaturase)	embryo development
Csa6G302180	2.67653	up	2.59512	up	1.14777	up	3-ketoacyl-CoA synthase 12 [Cucumis sativus]	3-ketoacyl-CoA synthase	endoplasmic reticulum
Csa5G609650	2.88348	up	3.06847	up	1.02193	up	3-ketoacyl-CoA synthase 6 [Cucumis sativus]	3-ketoacyl-CoA synthase	endoplasmic reticulum
Csa1G108800	3.58464	up	3.74161	up	1.71908	up	4-coumarate--CoA ligase-like 7 [Cucumis sativus]	4-coumarate--CoA ligase	catalytic activity
Csa6G521010	4.32005	up	5.39378	up	2.23159	up	ABC transporter B family member 9 [Cucumis sativus]	ATP-binding cassette, subfamily B (MDR/TAP), member 1	ATP binding
Csa3G102320	7.98564	up	8.23722	up	1.72567	up	ABC transporter G family member 9 [Cucumis sativus]	monodehydroascorbate reductase (NADH)	ATP binding
CsaUNG006260	2.36301	up	2.89606	up	1.13215	up	acetyl-coenzyme A synthetase, chloroplastic/glyoxysomal-like isoform X2 [Cucumis sativus]	acetyl-CoA synthetase	catalytic activity
Csa7G017710	3.6332	up	7.51721	up	1.8185	up	acetylserotonin O-methyltransferase [Cucumis sativus]	phosphatidylinositol glycan, class M	O-methyltransferase activity
Csa5G147470	6.5231	up	9.41155	up	2.04918	up	alcohol dehydrogenase-like 4 [Cucumis sativus]	ubiquitin carboxyl-terminal hydrolase 4/11/15	alcohol dehydrogenase (NAD) activity
Csa1G120470	7.77045	up	8.36029	up	2.62112	up	alpha carbonic anhydrase 7 [Cucumis sativus]	carbonic anhydrase	response to oxygen radical
Csa5G174620	4.49592	up	9.02146	up	1.73488	up	ankyrin repeat-containing protein ITN1 [Cucumis sativus]	beta-fructofuranosidase
Csa3G826640	4.70639	up	4.49565	up	1.89205	up	aquaporin NIP2-1-like [Cucumis sativus]	aquaporin NIP	transporter activity
Csa6G445150	2.63123	up	2.9107	up	1.03471	up	aquaporin PIP2-1 [Cucumis sativus]	aquaporin PIP	transporter activity
Csa6G445130	4.25405	up	3.4693	up	2.01481	up	aquaporin PIP2-1-like [Cucumis sativus]	aquaporin PIP	transporter activity
Csa6G507250	2.64466	up	3.47692	up	1.02428	up	aspartyl protease family protein 1 [Cucumis sativus]	peroxidase	aspartic-type endopeptidase activity
Csa2G059200	5.93757	up	11.276	up	1.05356	up	auxin-responsive protein IAA33 [Cucumis sativus]	DNA-repair protein XRCC3	transcription factor activity, sequence-specific DNA binding
Csa3G118740	3.79743	up	4.66805	up	1.53786	up	auxin-responsive protein SAUR32 [Cucumis sativus]	SAUR family protein	nucleus
Csa6G096440	4.50815	up	4.30405	up	2.16919	up	B3 domain-containing transcription factor NGA2 [Cucumis sativus]	inorganic pyrophosphatase	DNA binding
Csa6G182140	3.33337	up	4.65451	up	1.02185	up	BAG family molecular chaperone regulator 4 [Cucumis sativus]	glutaredoxin domain-containing cysteine-rich protein 1
Csa4G308490	2.38086	up	4.81369	up	1.56194	up	BAHD acyltransferase DCR [Cucumis sativus]	laccase	cytoplasm
Csa2G429010	4.70466	up	4.68773	up	1.22376	up	benzyl alcohol O-benzoyltransferase [Cucumis sativus]	ATP-binding cassette, subfamily B (MDR/TAP), member 1	transferase activity, transferring acyl groups other than amino-acyl groups
Csa2G429030	6.67618	up	8.12267	up	1.14749	up	benzyl alcohol O-benzoyltransferase [Cucumis sativus]	ATP-binding cassette, subfamily B (MDR/TAP), member 1	transferase activity, transferring acyl groups other than amino-acyl groups
Csa3G015360	5.39476	up	9.42119	up	2.42278	up	beta-amyrin 11-oxidase isoform X1 [Cucumis sativus]	ent-kaurenoic acid hydroxylase	iron ion binding
Cucumis_sativus_newGene_2335	7.29763	up	10.4834	up	2.52245	up	beta-amyrin 11-oxidase isoform X1 [Cucumis sativus]	uncharacterized protein
Cucumis_sativus_newGene_2337	8.30711	up	10.49	up	2.28654	up	beta-amyrin 11-oxidase isoform X1 [Cucumis sativus]	uncharacterized protein
Csa3G014360	8.21773	up	10.9222	up	2.63128	up	beta-amyrin 11-oxidase-like [Cucumis sativus]	ent-kaurenoic acid hydroxylase	iron ion binding
Csa3G852480	7.31473	up	7.52308	up	1.39843	up	beta-glucosidase 18 [Cucumis sativus]	beta-glucosidase	hydrolase activity, hydrolyzing O-glycosyl compounds
Csa1G006270	1.23267	up	1.39708	up	1.23842	up	betaine aldehyde dehydrogenase 1, chloroplastic [Cucumis sativus]	betaine-aldehyde dehydrogenase	aldehyde dehydrogenase (NAD) activity
Csa3G888570	5.4534	up	5.52586	up	1.29897	up	BURP domain protein RD22 [Cucumis sativus]	SAUR family protein
Csa3G810480	5.62769	up	8.25502	up	1.63118	up	bZIP transcription factor TGA10 [Cucumis sativus]	heterogeneous nuclear ribonucleoprotein A1/A3	transcription factor activity, sequence-specific DNA binding
Csa3G777660	6.51804	up	10.5206	up	2.21708	up	casparian strip membrane protein 2 [Cucumis sativus]	peptidyl-prolyl cis-trans isomerase-like 1	plasma membrane
Csa3G151500	7.79679	up	9.95506	up	1.93003	up	CASP-like protein 1E1 [Cucumis sativus]	divinyl chlorophyllide a 8-vinyl-reductase	plasma membrane
Csa5G515010	4.45644	up	9.53155	up	1.82149	up	CASP-like protein 4D1 [Cucumis sativus]	heat shock 70kDa protein 1/8	plasma membrane
Csa4G064080	2.22944	up	2.66012	up	1.04351	up	CASP-like protein F16 [Cucumis sativus]	DnaJ homolog subfamily C member 14	plasma membrane
Csa3G717870	7.49421	up	7.72605	up	1.61019	up	cinnamoyl-CoA reductase 2 isoform X1 [Cucumis sativus]	cinnamoyl-CoA reductase	catalytic activity
Csa3G837550	2.5068	up	2.43689	up	1.4177	up	cinnamoyl-CoA reductase-like SNL6 isoform X2 [Cucumis sativus]	protein farnesyltransferase subunit beta	3-beta-hydroxy-delta5-steroid dehydrogenase activity
Csa1G267240	3.91145	up	9.09009	up	1.99911	up	class V chitinase [Cucumis sativus]	chitinase	chitinase activity
Csa1G507460	3.90287	up	4.33512	up	1.75022	up	clathrin interactor 1 isoform X1 [Cucumis sativus]	YidC/Oxa1 family membrane protein insertase
Csa6G516980	2.16165	up	2.34546	up	1.15422	up	ctenidin-3 [Cucumis sativus]	transport inhibitor response 1
Csa5G187870	6.04987	up	11.4748	up	2.21626	up	cucumisin [Cucumis sativus]	serine/threonine-protein phosphatase PP1 catalytic subunit	serine-type endopeptidase activity
Csa5G589260	2.82671	up	2.08664	up	1.08352	up	cysteine synthase [Cucumis sativus]	cysteine synthase A	cysteine synthase activity
Csa7G070830	2.06443	up	4.34406	up	1.40742	up	cysteine-rich and transmembrane domain-containing protein WIH2 [Cucumis sativus]	tubulin alpha	G-protein coupled receptor activity
Csa3G838690	2.14298	up	2.28083	up	1.32696	up	cysteine-rich receptor-like protein kinase 42 [Cucumis sativus]	polyribonucleotide nucleotidyltransferase	protein kinase activity
Csa3G698500	4.9671	up	6.06654	up	1.64183	up	cytochrome P450 705A12 [Cucumis sativus]	-	monooxygenase activity
Csa3G698510	6.72828	up	7.52401	up	2.63556	up	cytochrome P450 705A12 [Cucumis sativus]	-	iron ion binding
Csa1G588560	2.63413	up	2.57486	up	1.20161	up	cytokinin dehydrogenase 3 [Cucumis sativus]	cytokinin dehydrogenase	vacuole
Csa3G778430	1.58675	up	3.36105	up	1.37071	up	cytokinin riboside 5'-monophosphate phosphoribohydrolase LOG7 [Cucumis sativus]	uncharacterized protein	nucleus
Csa7G396330	7.47035	up	11.9754	up	1.44488	up	desiccation-related protein PCC13-62 [Cucumis sativus]	glutathione S-transferase
Csa4G280630	3.63117	up	5.65743	up	1.36157	up	dirigent protein 7 [Cucumis sativus]	E3 ubiquitin-protein ligase BRE1	apoplast
Csa4G050240	7.67892	up	8.79994	up	2.15853	up	disease resistance response protein 206 [Cucumis sativus]	preprotein translocase subunit SecA	defense response
Csa4G050250	7.52374	up	8.14461	up	1.91918	up	disease resistance response protein 206 [Cucumis sativus]	preprotein translocase subunit SecA	defense response
Csa1G633420	2.91021	up	3.84168	up	1.00136	up	E3 ubiquitin-protein ligase PUB23 [Cucumis sativus]	RNA 3'-terminal phosphate cyclase-like protein	ubiquitin-protein transferase activity
Csa3G127120	3.53325	up	4.00298	up	1.33821	up	E3 ubiquitin-protein ligase PUB23 [Cucumis sativus]	3-hydroxyisobutyryl-CoA hydrolase	ubiquitin-protein transferase activity
Csa6G426370	6.88093	up	10.1279	up	1.78539	up	E3 ubiquitin-protein ligase PUB23 [Cucumis sativus]	CCR4-NOT transcription complex subunit 7/8	ubiquitin-protein transferase activity
Csa2G000920	3.63694	up	11.1416	up	1.40003	up	E3 ubiquitin-protein ligase RNF115 [Cucumis sativus]	bloom syndrome protein	zinc ion binding
Csa3G680620	4.39733	up	6.16767	up	1.6221	up	E3 ubiquitin-protein ligase RNF181 homolog [Cucumis sativus]	inositol 3-alpha-galactosyltransferase
Csa3G177970	2.19587	up	2.24409	up	1.08582	up	embryo-specific protein ATS3A [Cucumis sativus]	splicing factor 1
Csa6G128610	5.11045	up	6.11525	up	1.60157	up	ethylene-responsive transcription factor ERF054 [Cucumis sativus]	riboflavin synthase
Csa5G150420	4.11996	up	3.12616	up	1.28947	up	ethylene-responsive transcription factor ERF061 [Cucumis sativus]	long-chain acyl-CoA synthetase	DNA binding
Csa2G349090	4.45398	up	10.4264	up	2.54238	up	ethylene-responsive transcription factor ESR2 [Cucumis sativus]	glutamate--glyoxylate aminotransferase	DNA binding
Csa2G006270	5.71213	up	5.7576	up	1.26868	up	ethylene-responsive transcription factor WIN1 [Cucumis sativus]	nuclear pore complex protein Nup205	DNA binding
Csa5G178700	5.37182	up	6.93276	up	2.03044	up	exocyst complex component EXO70H1 [Cucumis sativus]	3-ketoacyl-CoA synthase	exocyst
Csa6G151790	6.95916	up	8.15424	up	1.6062	up	fatty acyl-CoA reductase 3-like isoform X1 [Cucumis sativus]	DNA polymerase epsilon subunit 1	lipid metabolic process
Csa2G032230	2.98264	up	6.9042	up	1.18792	up	F-box protein PP2-B15 [Cucumis sativus]	large subunit ribosomal protein L18e	carbohydrate binding
Csa2G032730	3.29124	up	6.77884	up	1.91821	up	F-box protein PP2-B15 [Cucumis sativus]	large subunit ribosomal protein L18e	carbohydrate binding
Csa1G013190	4.70955	up	6.69769	up	1.188	up	flavonoid 3'-monooxygenase [Cucumis sativus]	flavonoid 3'-monooxygenase	monooxygenase activity
Csa1G420860	5.5747	up	7.18094	up	1.50643	up	flavonoid 3-O-glucosyltransferase [Cucumis sativus]	1-deoxy-D-xylulose-5-phosphate synthase	phenylpropanoid metabolic process
Csa6G040540	6.75015	up	9.48177	up	2.51034	up	flavonol synthase/flavanone 3-hydroxylase [Cucumis sativus]	flavonol synthase	iron ion binding
Cucumis_sativus_newGene_2650	7.682	up	8.75066	up	1.24757	up	gag-pol polyprotein [Cucumis melo var. makuwa]	uncharacterized protein
Csa3G680120	4.86759	up	5.44738	up	2.33298	up	galactinol synthase 1 [Cucumis sativus]	inositol 3-alpha-galactosyltransferase	cytoplasm
Csa4G046810	2.73854	up	3.96215	up	1.98027	up	GDP-mannose 4,6 dehydratase 1 [Cucumis sativus]	GDPmannose 4,6-dehydratase	GDP-mannose 4,6-dehydratase activity
Csa2G078090	6.68526	up	10.1274	up	2.5471	up	GDSL esterase/lipase At1g29670 isoform X1 [Cucumis sativus]	INO80 complex subunit C	extracellular region
Csa6G421670	2.43317	up	2.69451	up	1.20815	up	GDSL esterase/lipase At2g04570 [Cucumis sativus]	EREBP-like factor	extracellular region
Csa6G421680	4.25225	up	9.85488	up	1.31885	up	GDSL esterase/lipase At2g42990 [Cucumis sativus]	EREBP-like factor	extracellular region
Csa1G050100	3.85676	up	4.93562	up	1.00489	up	GDSL esterase/lipase At3g48460 [Cucumis sativus]	phosphopantothenoylcysteine decarboxylase	extracellular region
Csa1G665920	5.57359	up	11.4867	up	1.7261	up	GDSL esterase/lipase At5g33370 [Cucumis sativus]	protein O-GlcNAc transferase	extracellular region
Csa3G076010	3.6987	up	5.27282	up	1.04551	up	GDSL esterase/lipase At5g55050 [Cucumis sativus]	aspartate carbamoyltransferase catalytic subunit	extracellular region
Csa1G662790	7.00296	up	9.19913	up	1.98019	up	germin-like protein subfamily 1 member 17 [Cucumis sativus]	U11/U12 small nuclear ribonucleoprotein 48 kDa protein	extracellular region
Csa1G660200	5.0426	up	10.0248	up	2.25886	up	glucan endo-1,3-beta-glucosidase, basic isoform [Cucumis sativus]	solute carrier family 35, member E1	hydrolase activity, hydrolyzing O-glycosyl compounds
Csa2G363530	3.33063	up	4.44891	up	1.0509	up	glutamate receptor 2.9 [Cucumis sativus]	thioredoxin 1	G-protein coupled receptor activity
Csa6G092540	3.95357	up	5.904	up	2.09627	up	glutaredoxin-C1-like [Cucumis sativus]	serine/threonine-protein kinase PBS1	cell
Csa7G395820	2.75013	up	2.688	up	1.34333	up	glutathione S-transferase [Cucumis sativus]	glutathione S-transferase	glutathione transferase activity
Csa1G572420	4.36479	up	4.5995	up	1.3212	up	histidine-containing phosphotransfer protein 1 [Cucumis sativus]	histidine-containing phosphotransfer peotein	phosphorelay signal transduction system
Csa2G277620	2.66915	up	2.94275	up	1.22484	up	homeobox protein 6 [Cucumis sativus]	peroxidase
Csa5G609660	4.05784	up	4.94894	up	1.08655	up	homocysteine S-methyltransferase 1 isoform X1 [Cucumis sativus]	homocysteine S-methyltransferase	cytoplasm
Csa1G001410	3.84282	up	3.93042	up	1.38654	up	HVA22-like protein e [Cucumis sativus]	receptor expression-enhancing protein 5/6	response to cold
Csa6G430740	3.30459	up	2.96309	up	1.97345	up	hydroxyproline O-arabinosyltransferase 3 [Cucumis sativus]	E3 ubiquitin-protein ligase KEG
Csa7G368160	1.25274	up	1.079	up	1.1138	up	hypothetical protein C3L33_04389, partial [Rhododendron williamsianum]	putative transposase
Csa5G151500	6.09731	up	10.9818	up	1.56064	up	hypothetical protein Csa_000107 [Cucumis sativus]	uncharacterized protein
Csa3G895810	2.16675	up	3.399	up	1.19329	up	hypothetical protein Csa_001217 [Cucumis sativus]	translation initiation factor 3 subunit L	synaptonemal complex
Csa3G680630	2.20121	up	5.08344	up	1.40825	up	hypothetical protein Csa_002056 [Cucumis sativus]	inositol 3-alpha-galactosyltransferase
Csa6G425780	4.80462	up	4.69531	up	1.09707	up	hypothetical protein Csa_002820 [Cucumis sativus]	vesicle-associated membrane protein 7
Csa6G485160	3.00114	up	1.85414	up	1.59462	up	hypothetical protein Csa_003003 [Cucumis sativus]	E3 ubiquitin-protein ligase ATL10/75/76/77/78	integral component of membrane
Csa6G057180	3.27709	up	5.88343	up	2.18582	up	hypothetical protein Csa_005158 [Cucumis sativus]	light-harvesting complex II chlorophyll a/b binding protein 6
Csa4G146240	7.43744	up	9.01686	up	2.18306	up	hypothetical protein Csa_005848 [Cucumis sativus]	2-hydroxyacyl-CoA lyase 1
Csa2G296100	4.78802	up	6.76041	up	1.39278	up	hypothetical protein Csa_006781 [Cucumis sativus]	pectinesterase	hydrolase activity, acting on ester bonds
Csa5G610410	1.98402	up	4.60042	up	1.20338	up	hypothetical protein Csa_007826 [Cucumis sativus]	large subunit ribosomal protein L15
Csa5G515030	4.05283	up	6.13251	up	1.19261	up	hypothetical protein Csa_008715 [Cucumis sativus]	heat shock 70kDa protein 1/8	plasma membrane
Csa5G623640	6.53169	up	7.55579	up	1.78802	up	hypothetical protein Csa_008879 [Cucumis sativus]	intron-binding protein aquarius
Csa3G026660	7.0981	up	11.2155	up	2.40191	up	hypothetical protein Csa_009951 [Cucumis sativus]	DnaJ homolog subfamily C member 11
Csa3G348940	3.40348	up	7.30099	up	1.31323	up	hypothetical protein Csa_010872 [Cucumis sativus]	aquaporin NIP
Csa3G045120	3.31721	up	2.66447	up	1.43953	up	hypothetical protein Csa_011146 [Cucumis sativus]	regulator of ribonuclease activity A	serine-type endopeptidase activity
Csa3G065250	6.55062	up	8.4993	up	1.89682	up	hypothetical protein Csa_011309 [Cucumis sativus]	Rab3 GTPase-activating protein catalytic subunit
Csa7G106800	7.57634	up	9.84696	up	2.12199	up	hypothetical protein Csa_011893 [Cucumis sativus]	cysteine synthase A	extracellular region
Cucumis_sativus_newGene_372	8.29998	up	9.82409	up	1.4525	up	hypothetical protein Csa_012717 [Cucumis sativus]	uncharacterized protein
Csa4G141240	5.71502	up	8.95225	up	1.42252	up	hypothetical protein Csa_014950 [Cucumis sativus]	2-hydroxyacyl-CoA lyase 1	transport
Csa4G146250	6.59063	up	8.56564	up	1.348	up	hypothetical protein Csa_014950 [Cucumis sativus]	2-hydroxyacyl-CoA lyase 1
Csa4G043910	5.10298	up	6.69195	up	1.71699	up	hypothetical protein Csa_015358 [Cucumis sativus]	ferulate-5-hydroxylase	monooxygenase activity
Csa7G432130	4.28108	up	6.40722	up	1.61332	up	hypothetical protein Csa_016579 [Cucumis sativus]	small subunit ribosomal protein S12e	DNA binding
Csa7G069130	3.28997	up	3.45905	up	1.11421	up	hypothetical protein Csa_017361 [Cucumis sativus]	glutamyl-tRNA reductase
Csa6G337520	6.44163	up	8.14567	up	1.31271	up	hypothetical protein Csa_018822 [Cucumis sativus]	ATP citrate (pro-S)-lyase
Csa2G000930	4.36986	up	3.99783	up	1.5379	up	hypothetical protein Csa_019434 [Cucumis sativus]	bloom syndrome protein	zinc ion binding
Csa1G423270	5.71585	up	7.52817	up	2.05549	up	hypothetical protein Csa_020017 [Cucumis sativus]	NET1-associated nuclear protein 1 (U3 small nucleolar RNA-associated protein 17)	ATP binding
Csa7G037540	6.2613	up	9.84356	up	1.38751	up	hypothetical protein Csa_020584 [Cucumis sativus]	galacturan 1,4-alpha-galacturonidase
Csa6G124190	5.09614	up	6.97041	up	1.43008	up	hypothetical protein Csa_020980 [Cucumis sativus]	jasmonic acid-amino synthetase
Csa2G363540	3.10118	up	5.42688	up	1.0056	up	hypothetical protein Csa_022128 [Cucumis sativus]	glutamate receptor, ionotropic, plant	ionotropic glutamate receptor activity
Csa2G401240	4.43704	up	5.73159	up	1.82475	up	hypothetical protein Csa_022603 [Cucumis sativus]	anaphase-promoting complex subunit 7	DNA binding
Csa7G045480	5.36237	up	6.52273	up	1.43112	up	hypothetical protein E6C27_scaffold139G003870 [Cucumis melo var. makuwa]	xyloglucan:xyloglucosyl transferase
Csa1G533470	2.55103	up	3.69935	up	2.06382	up	laccase-3 [Cucumis sativus]	laccase	copper ion binding
Csa5G576580	2.10474	up	2.64084	up	1.19012	up	leucine-rich repeat extensin-like protein 5 [Cucumis sativus]	calcium-binding protein CML
Cucumis_sativus_newGene_1124	3.93304	up	5.00845	up	1.31995	up	LINE-1 retrotransposable element ORF2 protein [Cucumis melo var. makuwa]	uncharacterized protein
Csa4G286940	5.32679	up	3.27743	up	2.04958	up	linoleate 13S-lipoxygenase 2-1, chloroplastic [Cucumis sativus]	lipoxygenase	chloroplast
Csa4G286950	4.39538	up	9.64851	up	1.47059	up	linoleate 13S-lipoxygenase 2-1, chloroplastic [Cucumis sativus]	lipoxygenase	chloroplast thylakoid
Csa2G028480	4.98401	up	10.381	up	1.36208	up	linoleate 9S-lipoxygenase 6 [Cucumis sativus]	linoleate 9S-lipoxygenase	cytoplasm
Csa2G028490	7.92364	up	8.21965	up	4.41349	up	linoleate 9S-lipoxygenase 6 [Cucumis sativus]	linoleate 9S-lipoxygenase	cytoplasm
Csa2G028500	6.51455	up	7.30962	up	1.31467	up	linoleate 9S-lipoxygenase 6 [Cucumis sativus]	linoleate 9S-lipoxygenase
Csa6G324880	4.66426	up	4.55632	up	1.8946	up	LOW QUALITY PROTEIN: desiccation-related protein PCC13-62 [Cucumis sativus]	malate dehydrogenase
Csa1G145860	4.3378	up	4.25352	up	1.04614	up	LOW QUALITY PROTEIN: fatty acyl-CoA reductase 3 [Cucumis sativus]	fatty acyl-CoA reductase	lipid metabolic process
Csa1G575180	3.27543	up	4.28444	up	1.73843	up	LOW QUALITY PROTEIN: transcription factor RAX2 [Cucumis sativus]	myb proto-oncogene protein, plant	DNA binding
Csa1G009710	6.063	up	8.6619	up	2.01692	up	mini zinc finger protein 3 [Cucumis sativus]	receptor expression-enhancing protein 5/6	DNA binding
Csa1G086900	4.01283	up	7.10119	up	1.13041	up	MLO-like protein 3 [Cucumis sativus]	2-methoxy-6-polyprenyl-1,4-benzoquinol methylase	defense response
Csa3G171860	6.27679	up	6.52386	up	1.12834	up	MLP-like protein 31 [Cucumis sativus]	SAUR family protein	defense response
Csa5G602750	5.40893	up	7.29727	up	1.01394	up	MLP-like protein 423 [Cucumis sativus]	trehalose 6-phosphate synthase/phosphatase	defense response
Csa3G171870	4.6208	up	9.0749	up	1.51606	up	MLP-like protein 43 [Cucumis sativus]	SAUR family protein	defense response
Csa5G266880	3.06234	up	7.00486	up	1.30942	up	MLP-like protein 43 [Cucumis sativus]	regulator of nonsense transcripts 1	defense response
Csa6G311520	4.93983	up	4.69722	up	1.83312	up	myb-related protein Myb4-like [Cucumis melo var. makuwa]	myb proto-oncogene protein, plant	DNA binding
Csa3G113370	2.92566	up	6.52654	up	1.11	up	NAC domain-containing protein 35 [Cucumis sativus]	GTP-binding protein	DNA binding
Csa1G570200	5.55919	up	7.62435	up	1.14356	up	NADPH-dependent pterin aldehyde reductase [Cucumis sativus]	signal peptidase complex subunit 3	cytosol
Csa3G002800	7.23973	up	9.83217	up	2.62163	up	naringenin,2-oxoglutarate 3-dioxygenase [Cucumis sativus]	naringenin 3-dioxygenase	flavonoid biosynthetic process
Csa3G728130	4.30282	up	5.06413	up	1.09055	up	non-specific lipid-transfer protein 1 [Cucumis sativus]	elongation factor P	lipid transport
Csa4G333620	2.85062	up	2.74752	up	1.1122	up	non-specific lipid-transfer protein 1 [Cucumis sativus]	WNK lysine deficient protein kinase	lipid transport
CsaUNG028560	4.46682	up	5.46281	up	1.30022	up	non-specific lipid-transfer protein 2-like [Cucurbita moschata]	uncharacterized protein
Csa1G570150	1.67551	up	2.43348	up	1.02796	up	nuclear transcription factor Y subunit C-9 [Cucumis sativus]	beta-aspartyl-peptidase (threonine type)	transcription factor activity, sequence-specific DNA binding
Csa7G051300	3.18712	up	4.37584	up	1.22284	up	O-acyltransferase WSD1 [Cucumis sativus]	targeting protein for Xklp2	diacylglycerol O-acyltransferase activity
Csa1G531170	5.23026	up	8.01874	up	1.87083	up	O-glucosyltransferase rumi homolog [Cucumis sativus]	large subunit ribosomal protein LP0
Csa7G262900	6.85901	up	7.08019	up	1.3877	up	organ-specific protein S2-like [Cucumis sativus]	phosphatidylinositol 4-kinase
Csa2G010380	7.16567	up	5.4827	up	1.21376	up	pathogenesis-related protein PR-4A [Cucumis sativus]	photosystem II PsbW protein	extracellular region
Csa4G082440	6.70426	up	12.2996	up	2.14581	up	pathogen-related protein [Cucumis sativus]	alpha-1,3/alpha-1,6-mannosyltransferase
Csa5G125700	3.01196	up	3.12034	up	1.05196	up	pectinesterase [Cucumis sativus]	pectinesterase	enzyme inhibitor activity
Csa7G002520	6.80207	up	6.6397	up	2.37407	up	phenylcoumaran benzylic ether reductase Pyrc5 isoform X1 [Cucumis sativus]	CTP synthase	cytoplasm
Csa5G523690	2.8049	up	3.00561	up	1.08797	up	phosphoenolpyruvate/phosphate translocator 2, chloroplastic [Cucumis sativus]	solute carrier family 35, member E1	transporter activity
Csa3G374190	2.47028	up	2.28882	up	1.26829	up	piriformospora indica-insensitive protein 2 [Cucumis sativus]	pyridoxine kinase	peptide receptor activity
Csa7G433950	2.07467	up	1.10403	up	1.55682	up	pleiotropic drug resistance protein 1 [Cucumis sativus]	large subunit ribosomal protein L41	ATP binding
Csa5G292210	1.56133	up	1.45724	up	1.09922	up	pleiotropic drug resistance protein 3 isoform X1 [Cucumis sativus]	uracil-DNA glycosylase	ATP binding
Csa5G292220	8.96662	up	9.24188	up	1.80044	up	pleiotropic drug resistance protein 3 isoform X2 [Cucumis sativus]	uracil-DNA glycosylase	ATP binding
Csa1G073640	5.34531	up	8.6094	up	2.40437	up	polyphenol oxidase, chloroplastic [Cucumis sativus]	polyphenol oxidase	catechol oxidase activity
Csa3G748220	5.54752	up	7.10843	up	1.38409	up	PREDICTED: homeobox-leucine zipper protein ATHB-22-like isoform X1 [Cucumis melo]	large subunit ribosomal protein L24e	transcription factor activity, sequence-specific DNA binding
Csa4G643610	4.99995	up	5.49924	up	1.79086	up	PREDICTED: serine carboxypeptidase-like 7 isoform X2 [Cucumis melo]	serine carboxypeptidase-like clade I	serine-type carboxypeptidase activity
Csa6G423470	4.48881	up	3.42917	up	1.965	up	primary amine oxidase [Cucumis sativus]	primary-amine oxidase	copper ion binding
Csa3G002400	3.09618	up	5.40372	up	1.10927	up	probable acyl-activating enzyme 2 [Cucumis sativus]	phosphoserine aminotransferase	catalytic activity
Csa4G015100	4.21622	up	9.03907	up	2.12253	up	probable aldo-keto reductase 2 [Cucumis sativus]	protein farnesyltransferase/geranylgeranyltransferase type-1 subunit alpha	oxidoreductase activity
Csa3G149960	5.62523	up	4.20584	up	1.17032	up	probable aquaporin NIP7-1 [Cucumis sativus]	aquaporin NIP	transporter activity
Csa4G627260	1.20679	up	1.3947	up	1.1255	up	probable beta-1,3-galactosyltransferase 13 [Cucumis sativus]	phosphoenolpyruvate carboxylase	Golgi membrane
Csa6G376250	2.97189	up	8.43766	up	1.73126	up	probable calcium-binding protein CML44 [Cucumis sativus]	calcium-binding protein CML	calcium ion binding
Csa5G622590	2.94064	up	4.29958	up	1.47944	up	probable cysteine protease RD19D [Cucumis sativus]	heterogeneous nuclear ribonucleoprotein G	cysteine-type peptidase activity
Csa2G277610	2.99377	up	2.68336	up	1.15522	up	probable esterase KAI2 [Cucumis sativus]	peroxidase	hydrolase activity
Csa3G791510	4.20225	up	8.26238	up	1.14349	up	probable homogentisate phytyltransferase 2, chloroplastic [Cucumis sativus]	homogentisate solanesyltransferase	prenyltransferase activity
Csa6G492310	2.39926	up	6.33209	up	1.7213	up	probable indole-3-acetic acid-amido synthetase GH3.1 [Cucumis sativus]	auxin responsive GH3 gene family	metabolic process
Csa6G493310	3.049	up	4.9783	up	2.02582	up	probable indole-3-acetic acid-amido synthetase GH3.1 [Cucumis sativus]	auxin responsive GH3 gene family	ligase activity
Csa7G390100	6.79947	up	10.3748	up	2.32143	up	probable indole-3-pyruvate monooxygenase YUCCA10 isoform X1 [Cucumis sativus]	indole-3-pyruvate monooxygenase	monooxygenase activity
Csa7G091730	3.46511	up	5.2253	up	1.34113	up	probable long-chain-alcohol O-fatty-acyltransferase 5 [Cucumis sativus]	large subunit ribosomal protein L38e	lipid metabolic process
Csa5G154200	2.06211	up	2.45513	up	1.20191	up	probable phospholipid hydroperoxide glutathione peroxidase [Cucumis sativus]	glutathione peroxidase	glutathione peroxidase activity
Csa4G645920	4.86912	up	7.11576	up	1.75203	up	probable protein phosphatase 2C 72 [Cucumis sativus]	homeobox-leucine zipper protein	phosphoprotein phosphatase activity
Csa3G892760	2.6428	up	5.04948	up	1.55211	up	probable rhamnogalacturonate lyase B isoform X1 [Cucumis sativus]	rhamnogalacturonan endolyase	catalytic activity
Csa4G055430	2.34922	up	1.67482	up	1.36729	up	probable serine/threonine-protein kinase PBL15 [Cucumis sativus]	solute carrier family 50 (sugar transporter)	protein serine/threonine kinase activity
Csa6G301000	6.62763	up	9.29218	up	1.59502	up	probable serine/threonine-protein kinase PBL5 [Cucumis sativus]	AP2-like factor, euAP2 lineage	protein kinase activity
Csa5G289590	2.30266	up	2.08603	up	1.62899	up	probable sulfate transporter 3.3 [Cucumis sativus]	sulfate transporter 3	secondary active sulfate transmembrane transporter activity
Csa3G316280	3.04154	up	4.20395	up	1.03893	up	protein C2-DOMAIN ABA-RELATED 4 [Cucumis sativus]	pre-mRNA-processing factor 8	GTPase activator activity
Csa5G611090	1.5918	up	2.33086	up	1.82447	up	protein DETOXIFICATION 10 [Cucumis sativus]	multidrug resistance protein, MATE family	drug transmembrane transporter activity
Csa7G044190	3.34033	up	4.3339	up	1.97631	up	protein DETOXIFICATION 40 [Cucumis sativus]	multidrug resistance protein, MATE family	plant-type vacuole membrane
Csa2G147920	2.34761	up	2.92187	up	1.68285	up	protein ECERIFERUM 26-like [Cucumis sativus]	UDP-glucuronate 4-epimerase	cytosol
Csa3G865400	6.46986	up	7.51447	up	1.79022	up	protein EXPRESSION OF TERPENOIDS 1 [Cucumis sativus]	thioredoxin 1	DNA binding
Csa1G002840	5.61416	up	7.59128	up	1.17711	up	protein JINGUBANG [Cucumis sativus]	peptide-methionine (S)-S-oxide reductase
Csa6G499200	3.73309	up	3.44018	up	1.3329	up	protein MIZU-KUSSEI 1 [Cucumis sativus]	E3 ubiquitin-protein ligase ATL6/9/15/31/42/55
Cucumis_sativus_newGene_889	5.84264	up	7.90579	up	1.91699	up	protein NUCLEAR FUSION DEFECTIVE 4-like [Cucumis sativus]	uncharacterized protein
Csa3G182110	5.28965	up	5.42671	up	1.74298	up	protein O-glucosyltransferase 1 [Cucumis sativus]	myb proto-oncogene protein, plant
Csa2G264000	4.53935	up	5.87364	up	1.12343	up	protodermal factor 1 [Cucumis sativus]	1,4-alpha-glucan branching enzyme
Csa1G015670	3.08848	up	4.38265	up	1.33939	up	putative Adenine nucleotide alpha hydrolases-like superfamily protein [Cucumis melo var. makuwa]	alpha-1,4-galacturonosyltransferase	response to stress
Csa2G011490	2.7414	up	2.73922	up	1.3801	up	putative calcium-transporting ATPase 13, plasma membrane-type [Cucumis sativus]	Ca2+-transporting ATPase	calcium-transporting ATPase activity
Csa3G850590	2.67846	up	1.98505	up	1.23627	up	putative leucine-rich repeat receptor-like protein kinase At2g19210 [Cucumis sativus]	IAA-amino acid hydrolase	protein kinase activity
Csa3G027190	5.45255	up	5.14835	up	1.85639	up	putative lipid-binding protein AIR1B [Cucumis sativus]	DnaJ homolog subfamily C member 11
Csa3G027200	6.68716	up	9.63857	up	2.55206	up	putative lipid-binding protein AIR1B [Cucumis sativus]	DnaJ homolog subfamily C member 11
Csa5G630740	2.4186	up	2.58062	up	1.01365	up	putative pectinesterase/pectinesterase inhibitor 45 [Cucumis sativus]	pectinesterase	enzyme inhibitor activity
Csa1G042400	6.03671	up	7.24421	up	1.61914	up	putative protein TPRXL [Cucumis sativus]	STAM-binding protein
Csa4G051570	3.79532	up	3.02668	up	1.72363	up	putative RING-H2 finger protein ATL21A [Cucumis sativus]	YidC/Oxa1 family membrane protein insertase	zinc ion binding
Csa4G312250	4.44947	up	3.52085	up	1.08826	up	pyruvate decarboxylase 1 [Cucumis sativus]	pyruvate decarboxylase	magnesium ion binding
Csa3G114500	3.07311	up	2.99605	up	1.27194	up	receptor-like cytosolic serine/threonine-protein kinase RBK1 [Cucumis sativus]	solute carrier family 23 (nucleobase transporter), member 1/2	peptide receptor activity
Csa5G623650	6.7238	up	10.8385	up	1.00291	up	repetitive proline-rich cell wall protein 1-like [Cucumis sativus]	intron-binding protein aquarius	helicase activity
Csa6G006830	4.67076	up	5.1094	up	1.27295	up	reticulon-like protein B5 [Cucumis sativus]	RING-H2 zinc finger protein RHA1	endoplasmic reticulum membrane
Csa5G636550	6.45316	up	6.71364	up	1.50541	up	ribonuclease 1 isoform X1 [Cucumis sativus]	ribonuclease T2	RNA binding
Csa3G825060	3.88994	up	10.1088	up	2.13416	up	ribonuclease MC [Cucumis sativus]	ribonuclease T2	RNA binding
Csa2G301540	3.88124	up	5.16847	up	2.16915	up	RING-H2 finger protein ATL78 [Cucumis sativus]	E3 ubiquitin-protein ligase ATL10/75/76/77/78	zinc ion binding
Csa4G325520	3.59639	up	4.94424	up	1.91197	up	senescence associated gene 20 [Cucumis sativus]	X-linked retinitis pigmentosa GTPase regulator-interacting protein 1
Csa2G286510	8.11273	up	8.37248	up	1.38781	up	serine/threonine receptor-like kinase NFP [Cucumis sativus]	serine/threonine-protein kinase SRK2	protein tyrosine kinase activity
Csa7G414460	7.88156	up	10.4498	up	2.27195	up	short-chain dehydrogenase reductase 3b [Cucumis sativus]	protein phosphatase 2C homolog 2/3	oxidoreductase activity
Csa7G414500	5.40159	up	6.38572	up	1.54327	up	short-chain dehydrogenase reductase 3b [Cucumis sativus]	protein phosphatase 2C homolog 2/3	plant-type hypersensitive response
Csa3G734860	3.86733	up	6.27059	up	1.82831	up	short-chain dehydrogenase TIC 32 B, chloroplastic [Cucumis sativus]	ADP-ribosylation factor GTPase-activating protein 1	chloroplast inner membrane
Csa4G190010	6.53397	up	7.23299	up	1.42232	up	spermidine hydroxycinnamoyl transferase [Cucumis sativus]	E3 ubiquitin-protein ligase RGLG	transferase activity, transferring acyl groups other than amino-acyl groups
Csa4G190020	6.83767	up	9.10829	up	2.20135	up	spermidine hydroxycinnamoyl transferase [Cucumis sativus]	E3 ubiquitin-protein ligase RGLG	transferase activity, transferring acyl groups other than amino-acyl groups
Csa4G016490	3.67876	up	4.91728	up	1.81582	up	stemmadenine O-acetyltransferase [Cucumis sativus]	survival of motor neuron protein-interacting protein 1	transferase activity, transferring acyl groups other than amino-acyl groups
Csa4G016510	7.12123	up	9.80068	up	2.3114	up	stemmadenine O-acetyltransferase [Cucumis sativus]	survival of motor neuron protein-interacting protein 1	transferase activity, transferring acyl groups other than amino-acyl groups
Csa7G407800	3.16057	up	2.5166	up	1.70466	up	steryl-sulfatase [Cucumis sativus]	stachyose synthetase	catalytic activity
Csa7G291190	3.36379	up	2.56117	up	1.50689	up	subtilisin-like protease SBT3.17 [Cucumis sativus]	regulator of nonsense transcripts 1
Csa1G540350	4.12612	up	2.67447	up	2.32906	up	tetrahydrocannabinolic acid synthase [Cucumis sativus]	NADH dehydrogenase (ubiquinone) 1 alpha subcomplex subunit 8	UDP-N-acetylmuramate dehydrogenase activity
Csa6G506010	2.37694	up	2.41474	up	1.37788	up	thaumatin-like protein 1 [Cucumis sativus]	AP endonuclease 2	extracellular region
Csa6G504620	2.49689	up	4.20189	up	1.37565	up	thioredoxin H-type [Cucumis sativus]	thioredoxin 1	cell
Csa6G511090	5.10103	up	4.8979	up	1.91835	up	TPD1 protein homolog 1 isoform X2 [Cucumis sativus]	protein-serine/threonine kinase	response to heat
Csa4G312280	4.19693	up	5.89134	up	1.31597	up	transcription factor bHLH140 [Cucumis sativus]	aprataxin	DNA binding
Csa3G135050	1.47884	up	2.20541	up	1.22967	up	transcription factor MYB30 [Cucumis sativus]	myb proto-oncogene protein, plant	DNA binding
Csa5G636490	3.85684	up	8.28673	up	1.19552	up	transcription factor MYB30 [Cucumis sativus]	template-activating factor I
Csa6G496950	5.74311	up	6.92478	up	1.16331	up	transcription factor MYB36 [Cucumis sativus]	1-aminocyclopropane-1-carboxylate synthase
Csa2G352950	8.23328	up	4.34746	up	1.94488	up	transcription factor RAX3 [Cucumis sativus]	myb proto-oncogene protein, plant
Csa2G352940	5.71006	up	9.7693	up	2.14134	up	transcription factor RAX3-like isoform X2 [Cucurbita maxima]	myb proto-oncogene protein, plant	DNA binding
Csa1G039270	6.62674	up	7.74988	up	1.39345	up	transcription factor TCP5 [Cucumis sativus]	glycerophosphoryl diester phosphodiesterase	DNA binding
Cucumis_sativus_newGene_1229	5.85631	up	5.46314	up	1.76925	up	transposase [Cucumis melo var. makuwa]	uncharacterized protein
Csa3G733960	4.32556	up	4.17117	up	2.25585	up	tropinone reductase homolog [Cucumis sativus]	tropinone reductase I	oxidoreductase activity
Csa3G778290	3.99872	up	5.68177	up	2.03766	up	tropinone reductase-like 1 [Cucumis sativus]	IAA-amino acid hydrolase	oxidoreductase activity
Cucumis_sativus_newGene_969	6.86735	up	9.92746	up	2.17961	up	ty1-copia retrotransposon protein [Cucumis melo var. makuwa]	uncharacterized protein
Csa4G279810	5.53878	up	5.76626	up	2.40096	up	UDP-glucosyltransferase 29 [Cucumis sativus]	COP9 signalosome complex subunit 2	cytoplasm
Csa2G140360	4.53926	up	5.41608	up	1.85732	up	uncharacterized protein At1g28695 [Cucumis sativus]	ubiquitin-conjugating enzyme E2 D/E
Csa3G119480	5.06911	up	5.411	up	1.90888	up	uncharacterized protein At4g00950 isoform X1 [Cucumis sativus]	fucokinase
Csa4G639860	3.75058	up	6.70105	up	1.4865	up	uncharacterized protein LOC101203391 isoform X1 [Cucumis sativus]	trimethylguanosine synthase	lipid metabolic process
Csa4G639870	6.28822	up	11.1931	up	2.20832	up	uncharacterized protein LOC101203640 [Cucumis sativus]	trimethylguanosine synthase	lipid metabolic process
Csa1G264570	3.30631	up	2.56869	up	1.44435	up	uncharacterized protein LOC101204556 [Cucumis sativus]	protein OS-9
Csa4G001910	2.93374	up	6.42769	up	1.56824	up	uncharacterized protein LOC101204575 [Cucumis sativus]	magnesium/proton exchanger	catalytic activity
Csa3G695850	4.62377	up	3.70545	up	1.00886	up	uncharacterized protein LOC101205386 [Cucumis sativus]	tRNA-dihydrouridine synthase A
Csa5G180890	1.56153	up	1.75211	up	1.44086	up	uncharacterized protein LOC101206550 isoform X1 [Cucumis sativus]	hexosaminidase
Csa4G429290	5.61715	up	7.36688	up	1.83642	up	uncharacterized protein LOC101207345 [Cucumis sativus]	chaperonin GroES	oxidoreductase activity
Csa4G429300	7.37162	up	7.63835	up	1.37111	up	uncharacterized protein LOC101207345 [Cucumis sativus]	chaperonin GroES	oxidoreductase activity
Csa6G009410	3.87007	up	3.66145	up	1.63634	up	uncharacterized protein LOC101207651 [Cucumis sativus]	HSP20 family protein
Csa1G165730	7.38041	up	10.7768	up	1.5983	up	uncharacterized protein LOC101207654 [Cucumis sativus]	calcium-binding protein CML
Csa4G046800	2.31249	up	2.21144	up	1.67222	up	uncharacterized protein LOC101208248 [Cucumis sativus]	GDPmannose 4,6-dehydratase	GDP-mannose 4,6-dehydratase activity
Csa7G014460	2.34943	up	2.02588	up	1.12541	up	uncharacterized protein LOC101210853 [Cucumis sativus]	aquaporin PIP
Csa6G409370	2.11973	up	2.13035	up	1.26211	up	uncharacterized protein LOC101212223 [Cucumis sativus]	pantoate--beta-alanine ligase
Csa2G172480	5.9166	up	6.06248	up	1.20015	up	uncharacterized protein LOC101213610 isoform X2 [Cucumis sativus]	RNA-binding protein Musashi	lipid biosynthetic process
Csa1G615150	7.75797	up	6.83627	up	2.1481	up	uncharacterized protein LOC101213989 [Cucumis sativus]	sulfite reductase (ferredoxin)
Csa6G077420	3.37902	up	2.88192	up	1.34506	up	uncharacterized protein LOC101221777 [Cucumis sativus]	FK506-binding nuclear protein
Csa7G390060	3.27242	up	6.25236	up	1.80904	up	uncharacterized protein LOC101222982 [Cucumis sativus]	DNA excision repair protein ERCC-2	catalytic activity
Csa1G497810	4.05056	up	4.95783	up	1.84341	up	uncharacterized protein LOC105434501 [Cucumis sativus]	Ca2+-transporting ATPase
Csa2G000450	3.09152	up	2.70391	up	1.27929	up	uncharacterized protein LOC105434536 [Cucumis sativus]	recombination protein RecA
Csa2G302230	5.88058	up	10.3068	up	1.49085	up	uncharacterized protein LOC105434623 [Cucumis sativus]	indole-3-pyruvate monooxygenase
Csa2G361730	7.05588	up	7.89024	up	1.58266	up	uncharacterized protein LOC105434646 [Cucumis sativus]	3-ketoacyl-CoA synthase
Csa3G813800	2.77994	up	3.53726	up	1.99417	up	uncharacterized protein LOC105434989 [Cucumis sativus]	DNA topoisomerase III
Csa3G076570	2.28132	up	9.36575	up	1.10589	up	uncharacterized protein LOC105435072 [Cucumis sativus]	aspartate carbamoyltransferase catalytic subunit
Cucumis_sativus_newGene_40	3.16741	up	7.80321	up	1.54533	up	uncharacterized protein LOC105435333 [Cucumis sativus]	uncharacterized protein
Csa5G150470	3.01547	up	7.0218	up	1.06785	up	uncharacterized protein LOC105435436 [Cucumis sativus]	uncharacterized protein
Csa5G576820	3.38341	up	3.59154	up	1.51051	up	uncharacterized protein LOC105435544 [Cucumis sativus]	mitochondrial import inner membrane translocase subunit TIM44
Csa5G608080	2.27372	up	4.53689	up	1.0289	up	uncharacterized protein LOC105435579 [Cucumis sativus]	ethanolaminephosphotransferase
Csa5G608470	1.71463	up	4.07497	up	1.0568	up	uncharacterized protein LOC105435583 [Cucumis sativus]	mediator of RNA polymerase II transcription subunit 25
Csa6G020230	2.59508	up	6.02695	up	1.09247	up	uncharacterized protein LOC105435982 [Cucumis sativus]	UDP-glucosyl transferase 73C
Csa6G020730	2.92459	up	5.81449	up	1.38174	up	uncharacterized protein LOC105435982 [Cucumis sativus]	UDP-glucosyl transferase 73C
Csa1G604070	5.32193	up	5.50024	up	1.51927	up	uncharacterized protein LOC105436341 [Cucumis sativus]	phosphatidylinositol glycan, class V
Csa3G731720	6.00787	up	9.12702	up	1.87815	up	vacuolar cation/proton exchanger 3 [Cucumis sativus]	Ca2+:H+ antiporter	vacuole
Csa5G162590	4.88974	up	6.27853	up	1.29525	up	VAN3-binding protein [Cucumis sativus]	aquaporin TIP
Csa6G079750	6.42351	up	9.2583	up	1.40691	up	very-long-chain aldehyde decarbonylase CER1 [Cucumis sativus]	aldehyde decarbonylase	iron ion binding
Cucumis_sativus_newGene_1876	6.1627	up	6.33487	up	1.16823	up	vesicle-associated protein 1-3-like [Cucumis sativus]	uncharacterized protein
Csa1G288020	5.37047	up	6.77167	up	1.80174	up	WAT1-related protein At4g28040 [Cucumis sativus]	UDP-glucuronate 4-epimerase	integral component of membrane
Csa4G050120	4.90309	up	7.92319	up	1.79781	up	WRKY transcription factor 22-like [Cucumis sativus]	WRKY transcription factor 29	transcription factor activity, sequence-specific DNA binding
Csa3G212490	5.06658	up	9.16124	up	2.33665	up	WRKY transcription factor isoform X1 [Cucumis sativus]	pinin	transcription factor activity, sequence-specific DNA binding
Csa3G177950	4.46964	up	7.00129	up	1.45259	up	xyloglucan galactosyltransferase XLT2 [Cucumis sativus]	aminotransferase
Csa1G012120	2.11768	up	1.67234	up	1.41551	up	zinc finger protein ZAT1-like [Cucumis sativus]	dCTP diphosphatase	transcription factor activity, sequence-specific DNA binding

## Sheet: Table S3
Table S3. Summary of KEGG pathways associated with genes enriched in GTs.
Pathway	ko_ID	Selected gene number	Gene_id
Starch and sucrose metabolism	ko00500	2	Csa1G660200;Csa3G852480
Glycerophospholipid metabolism	ko00564	1	Csa5G608080
Ubiquitin mediated proteolysis	ko04120	2	Csa3G127120;Csa6G426370
beta-Alanine metabolism	ko00410	1	Csa6G423470
Arginine and proline metabolism	ko00330	1	Cucumis_sativus_newGene_2650
Amino sugar and nucleotide sugar metabolism	ko00520	2	Csa1G267240;Csa4G046810
Cutin, suberine and wax biosynthesis	ko00073	3	Csa1G145860;Csa6G079750;Csa6G151790
Biotin metabolism	ko00780	1	Csa1G570200
Anthocyanin biosynthesis	ko00942	1	Csa1G420860
Ubiquinone and other terpenoid-quinone biosynthesis	ko00130	3	Csa1G108800;Csa3G791510;Csa5G601480
Isoquinoline alkaloid biosynthesis	ko00950	2	Csa1G073640;Csa6G423470
Propanoate metabolism	ko00640	1	CsaUNG006260
Tropane, piperidine and pyridine alkaloid biosynthesis	ko00960	3	Csa3G733960;Csa4G429290;Csa6G423470
Plant-pathogen interaction	ko04626	11	Csa2G006270;Csa2G286510;Csa3G212490;Csa3G838690;Csa3G850590;Csa4G050120;Csa5G609650;Csa5G622590;Csa6G301000;Csa6G302180;Csa6G376250
Homologous recombination	ko03440	1	Csa6G506010
Glyoxylate and dicarboxylate metabolism	ko00630	1	CsaUNG006260
Fatty acid elongation	ko00062	2	Csa5G609650;Csa6G302180
Oxidative phosphorylation	ko00190	1	Csa1G423270
Pentose and glucuronate interconversions	ko00040	2	Csa5G125700;Csa5G630740
Fatty acid degradation	ko00071	1	Csa5G147470
Stilbenoid, diarylheptanoid and gingerol biosynthesis	ko00945	5	Csa2G147920;Csa4G016490;Csa4G016510;Csa4G190010;Csa4G190020
Flavonoid biosynthesis	ko00941	9	Csa1G013190;Csa2G147920;Csa3G002800;Csa4G016490;Csa4G016510;Csa4G190010;Csa4G190020;Csa4G279810;Csa6G040540
Pyruvate metabolism	ko00620	1	CsaUNG006260
Glutathione metabolism	ko00480	2	Csa5G154200;Csa7G395820
Plant hormone signal transduction	ko04075	9	Csa1G572420;Csa2G059200;Csa3G118740;Csa3G810480;Csa3G838690;Csa4G312280;Csa4G645920;Csa6G492310;Csa6G493310
Sulfur metabolism	ko00920	1	Csa5G589260
Betalain biosynthesis	ko00965	1	Csa1G009710
Peroxisome	ko04146	3	Csa1G145860;Csa4G001910;Csa6G151790
Fatty acid metabolism	ko01212	2	Csa1G570200;Csa5G602750
Other types of O-glycan biosynthesis	ko00514	1	Csa6G430740
Galactose metabolism	ko00052	2	Csa3G680120;Csa7G407800
Biosynthesis of amino acids	ko01230	1	Csa5G589260
Endocytosis	ko04144	2	Csa1G507460;Csa3G888570
Glycerolipid metabolism	ko00561	3	Csa1G665920;Csa2G296100;Csa3G076010
Linoleic acid metabolism	ko00591	5	Csa2G028480;Csa2G028490;Csa2G028500;Csa4G286940;Csa4G286950
Fructose and mannose metabolism	ko00051	1	Csa4G046810
Aminoacyl-tRNA biosynthesis	ko00970	1	Csa4G280630
Diterpenoid biosynthesis	ko00904	6	Csa3G014360;Csa3G015360;Csa3G778290;Csa7G414460;Cucumis_sativus_newGene_2335;Cucumis_sativus_newGene_2337
Nitrogen metabolism	ko00910	1	Csa1G120470
Carotenoid biosynthesis	ko00906	1	Csa7G414500
Ether lipid metabolism	ko00565	1	Csa5G608080
Phosphonate and phosphinate metabolism	ko00440	1	Csa5G608080
Glycolysis / Gluconeogenesis	ko00010	3	Csa4G312250;Csa5G147470;CsaUNG006260
alpha-Linolenic acid metabolism	ko00592	2	Csa4G286940;Csa4G286950
Cysteine and methionine metabolism	ko00270	3	Csa1G604070;Csa5G589260;Csa5G609660
MAPK signaling pathway - plant	ko04016	5	Csa3G212490;Csa3G838690;Csa3G850590;Csa4G050120;Csa4G645920
Flavone and flavonol biosynthesis	ko00944	2	Csa1G013190;Csa4G279810
Other glycan degradation	ko00511	1	Csa1G050100
Protein processing in endoplasmic reticulum	ko04141	1	Csa4G015100
Arachidonic acid metabolism	ko00590	2	Csa4G001910;Csa5G154200
Phenylalanine metabolism	ko00360	2	Csa6G423470;Cucumis_sativus_newGene_2650
Phenylpropanoid biosynthesis	ko00940	11	Csa1G108800;Csa1G540350;Csa2G147920;Csa3G717870;Csa3G837550;Csa3G852480;Csa4G016490;Csa4G016510;Csa4G043910;Csa4G190010;Csa4G190020
Selenocompound metabolism	ko00450	1	Csa1G662790
Tryptophan metabolism	ko00380	3	Csa7G017710;Csa7G390100;Cucumis_sativus_newGene_2650
RNA degradation	ko03018	1	Csa3G895810
Circadian rhythm - plant	ko04712	2	Csa4G312280;Cucumis_sativus_newGene_1124
Zeatin biosynthesis	ko00908	1	Csa1G588560
Tyrosine metabolism	ko00350	3	Csa1G073640;Csa5G147470;Csa6G423470
ABC transporters	ko02010	5	Csa3G102320;Csa5G292210;Csa5G292220;Csa6G521010;Csa7G433950
Carbon metabolism	ko01200	2	Csa5G589260;CsaUNG006260
Cyanoamino acid metabolism	ko00460	2	Csa1G627390;Csa3G852480
Fatty acid biosynthesis	ko00061	2	Csa1G570200;Csa5G602750
Glycine, serine and threonine metabolism	ko00260	2	Csa1G006270;Csa6G423470

## Sheet: Table S4
Table S4. List of DEGs in GTs encoding transcription factors.
Gene ID	Family
Csa1G009710	Zinc Finger-Homeodomain (ZF-HD)
Csa1G012120	Cys2-His2 Zinc finger protein (C2H2 ZFP)
Csa1G039270	Teosinte branched, Cycloidea, Proliferating cell factor (TCP)
Csa1G570150	Nuclear Factor-YC (NF-YC)
Csa1G575180	v-myb avian myeloblastosis virtual oncogene homolog (MYB)
Csa2G006270	APETALA2/ethylene-responsive factor (AP2/ERF)
Csa2G059200	Auxin/Indole-3-acetic acid (AUX/IAA)
Csa2G349090	APETALA2/ethylene-responsive factor (AP2/ERF)
Csa2G352940	v-myb avian myeloblastosis virtual oncogene homolog (MYB)
Csa2G401240	APETALA2/ethylene-responsive factor (AP2/ERF)
Csa3G113370	NAM, ATAF1/2, CUC1/2 (NAC)
Csa3G135050	v-myb avian myeloblastosis virtual oncogene homolog (MYB)
Csa3G212490	WRKY
Csa3G748220	Homeodomain-leucine zipper (HD-ZIP)(TBH)
Csa3G810480	Basic region/leucine zipper (bZIP)
Csa3G865400	Shi Related Sequence (SRS)
Csa4G050120	WRKY
Csa4G312280	basic Helix–Loop–Helix (bHLH)
Csa5G150420	APETALA2/ethylene-responsive factor (AP2/ERF)
Csa6G096440	Auxin Response Factor (ARF)
Csa6G311520	v-myb avian myeloblastosis virtual oncogene homolog (MYB)
Csa7G432130	APETALA2/ethylene-responsive factor (AP2/ERF)

## Sheet: Table S5
Table S5. Summary of metabolites identified in GTs.
Name	Super class form HMDB	Class	ionmode	rt	KEGG_ID	Mean GTs	Mean QC
Delphinidin-3-O-glucoside	Phenylpropanoids and polyketides	Flavonoids	+	6.06	C12138	85.0897	22.2678
Isoquercitrin	Phenylpropanoids and polyketides	Flavonoids	+	6.06	C05623	85.0897	22.2678
Astragalin	Phenylpropanoids and polyketides	Flavonoids	+	6.52	C12249	64.1197	72.3349
Guanosine	Nucleosides, nucleotides, and analogues	Nucleotide and its derivates	+	2.65	C00387	38.2895	38.1472
Crotonoside	Alkaloids and derivatives	Alkaloids	+	2.4	C08432	37.029	38.1472
p-Octopamine	Benzenoids	Phenols	+	3.84	C04227	30.0227	44.1779
Peonidin-3-glucoside	Phenylpropanoids and polyketides	Flavonoids	+	6.93	C12141	28.1637	31.775
Methyl anthranilate	Alkaloids and derivatives	Alkaloids	+	2.11	C20634	23.6781	15.46
D-alpha-Aminobutyric acid	Organic acids and derivatives	Carboxylic acids and derivatives	+	0.65	C02261	18.6749	22.9546
Guanine	Nucleosides, nucleotides, and analogues	Nucleotide and its derivates	+	2.63	C00242	17.7415	22.7341
4-Hydroxyphenylacetylglutamic acid			+	12.99	C05595	17.0447	20.8409
Benzocaine	Benzenoids	Benzene and substituted derivatives	+	3.05	C07527	13.7484	15.7444
3alpha,6beta-Ditigloyloxytropan-7beta-ol	Alkaloids and derivatives	Alkaloids	+	13.21		13.6878	20.1603
L-Phenylalanine	Organic acids and derivatives	Amino acid and derivatives	+	2.82	C00079	13.2394	15.0118
L-Phenylalanine	Organic acids and derivatives	amino acids	+	2.82	C00079	13.2394	15.0118
Isoquercitrin	Phenylpropanoids and polyketides	Flavonoids	+	6.22	C05623	10.7332	12.599
Lubiprostone	Lipids and lipid-like molecules	Fatty Acyls	+	12.75	C13707	9.53328	10.6639
Sinapyl alcohol	Benzenoids	Hydroxycinnamoyl derivatives	+	4.43	C02325	9.14218	6.14453
O-Acetylethanolamine	Alkaloids and derivatives	Alkaloids	+	0.67		7.56183	7.64872
L-Arginine	Organic acids and derivatives	Amino acid and derivatives	+	0.6	C00062	6.93746	6.09686
Miltirone	Lipids and lipid-like molecules	Diterpenoids	+	12.98	C13715	6.68482	9.68952
Cytidine	Nucleosides, nucleotides, and analogues	Nucleotide and its derivates	+	0.7	C00475	5.96113	7.76273
Vidarabine	Nucleosides, nucleotides, and analogues	Purine nucleosides	+	2.28	C07195	5.62849	11.2771
Oleic acid	Lipids and lipid-like molecules	Fatty Acyls	+	13.03	C00712	5.14057	6.5043
Leukoaminochrome	Organoheterocyclic compounds	Indoles and derivatives	+	2.42	C17756	4.00205	4.28322
Diosmetin	Phenylpropanoids and polyketides	flavonoids	+	9.15	C10038	3.72601	3.23707
Erucic acid	Lipids and lipid-like molecules	Fatty Acyls	+	13.28	C08316	3.72439	6.23832
Indole	Alkaloids and derivatives	Alkaloids	+	3.82	C00463	3.68994	5.15064
Proline	Organic acids and derivatives	Amino acid and derivatives	+	0.73	C00148	3.30149	3.20676
D-Proline	Organic acids and derivatives	Carboxylic acids and derivatives	+	0.76	C00763	3.30149	3.20676
Cytosine	Nucleosides, nucleotides, and analogues	Nucleotide and its derivates	+	0.63	C00380	3.27793	3.91571
Dihydromethysticin	Benzenoids	Phenols	+	11.97	C09926	3.27391	4.56342
Sterebin A	Lipids and lipid-like molecules	Diterpenoids	+	11.75		3.10198	3.31384
Inosine	Nucleosides, nucleotides, and analogues	Nucleotide and its derivates	+	2.6	C00294	3.001	2.56307
(2E)-Decenoyl-ACP	Organic acids and derivatives	Carboxylic acids and derivatives	+	1.47	C03969	2.96598	0.864854
2-Phenylacetamide	Benzenoids	Benzene and substituted derivatives	+	2.52	C02505	2.89751	4.06299
Adenosine	Nucleosides, nucleotides, and analogues	Nucleotide and its derivates	+	2.58	C00212	2.78612	5.41265
Kaurenoic acid	Lipids and lipid-like molecules	Diterpenoids	+	5.9	C11874	2.67488	5.04281
Ipecoside	Lipids and lipid-like molecules	Iridoids	+	12.7	C09464	2.63484	1.5793
8-Geranyloxypsoralen	Phenylpropanoids and polyketides	Coumarins	+	13.29		2.6305	4.4825
3-Aminoisobutanoic acid	Organic acids and derivatives	Amino acid and derivatives	+	0.94	C05145	2.5476	2.99229
5'-Deoxyadenosine	Nucleosides, nucleotides, and analogues	Nucleotide and its derivates	+	2.41	C05198	2.36461	1.94784
Cordycepin	Nucleosides, nucleotides, and analogues	Nucleotide and its derivates	+	2.35	C08431	2.36461	1.94784
2',3,5,7-Tetrahydroxyflavone	Phenylpropanoids and polyketides	Flavonoids	+	6.53	C10036	2.34881	2.34589
L-Lysine	Organic acids and derivatives	Amino acid and derivatives	+	0.64	C00047	2.25927	1.98246
L-Glutamine	Organic acids and derivatives	amino acids	+	0.64	C00064	2.25927	1.98246
D-Glutamine	Organic acids and derivatives	Carboxylic acids and derivatives	+	0.66	C00819	2.25927	1.98246
Xanthosine	Nucleosides, nucleotides, and analogues	Nucleotide and its derivates	+	2.61	C01762	2.24598	3.12247
Phosphoric acid	Organic acids and derivatives	Organic acids	+	0.65	C00009	2.1455	3.16356
N1-Methyl-4-pyridone-3-carboxamide	Organoheterocyclic compounds	Pyridines and derivatives	+	2.66	C05843	1.95556	2.47846
Karanjin	Phenylpropanoids and polyketides	Flavonoids	+	11.67		1.92665	2.36565
Trigonelline	Alkaloids and derivatives	Alkaloids	+	0.82	C01004	1.76936	1.51401
Campesterol	Lipids and lipid-like molecules	Steroids and steroid derivatives	+	12.18	C01789	1.75471	2.40558
NADH	Nucleosides, nucleotides, and analogues	Nucleotide and its derivates	+	12	C00004	1.70268	2.43932
Phloretic acid	Benzenoids	Phenols	+	2.84	C01744	1.42975	1.35154
Glucose 1-phosphate	Organic oxygen compounds	Organooxygen compounds	+	13	C00103	1.36351	1.50649
18alpha-Glycyrrhetinic acid	Lipids and lipid-like molecules	Triterpenoids	+	9.18		1.30499	0.540423
L-Pipecolic acid	Organic acids and derivatives	Amino acid and derivatives	+	0.69	C00408	1.25623	0.982783
Pyrrolidonecarboxylic acid	Organic acids and derivatives	Carboxylic acids and derivatives	+	0.67	C02237	1.25623	0.982783
Wighteone	Phenylpropanoids and polyketides	Flavonoids	+	13.01	C10542	1.16558	4.4825
5-Methyl-2-furaldehyde	Organic oxygen compounds	Aldehyde	+	0.76	C11115	1.12864	1.53253
Turanose	Lipids and lipid-like molecules	Fatty Acyls	+	0.79	C19636	1.08584	0.526364
Lactulose	Organic oxygen compounds	Organooxygen compounds	+	0.77	C07064	1.08584	0.526364
Guanosine 3',5'-cyclic monophosphate	Nucleosides, nucleotides, and analogues	Nucleotide and its derivates	+	2.26	C00942	1.08453	1.0698
AICAR	Nucleosides, nucleotides, and analogues	Imidazole ribonucleosides and ribonucleotides	+	13.28	C04677	1.07236	1.45705
2-Aminoisobutyric acid	Organic acids and derivatives	Amino acid and derivatives	+	0.98	C03665	1.01431	1.12367
Prunasin	Benzenoids	Phenols	+	11.99	C00844	1.00119	0.737603
Hypoxanthine	Nucleosides, nucleotides, and analogues	Nucleotide and its derivates	+	2.67	C00262	0.961141	0.959437
Diallyl disulfide		Miscellaneous	+	0.68	C08369	0.944664	1.25343
L-Glutamic acid	Organic acids and derivatives	Amino acid and derivatives	+	0.66	C00025	0.934569	1.15115
6-Aminocaproic acid	Lipids and lipid-like molecules	Fatty Acyls	+	1.84	C02378	0.931432	1.25069
2-Picolinic acid	Organic acids and derivatives	Organic acids	+	1.33	C10164	0.858348	0.835468
(S)-2-Aceto-2-hydroxybutanoate	Organic acids and derivatives	Keto acids and derivatives	+	0.66	C06006	0.840423	1.12657
(-)-Cinchonidine	Alkaloids and derivatives	Alkaloids	+	11.99	C11379	0.83512	2.68506
Sucrose	Organic oxygen compounds	Carbohydrates	+	0.89	C00089	0.834005	0.73147
Artemisinin	Lipids and lipid-like molecules	Sesquiterpenoids	+	13.02	C09538	0.832562	1.28332
Cinchonine	Alkaloids and derivatives	Alkaloids	+	11.99	C06528	0.761747	2.05607
2-Hydroxybutanoic acid	Organic acids and derivatives	Organic acids	+	0.64	C05984	0.707178	0.911252
N,N-Dimethylglycine	Organic acids and derivatives	Amino acid and derivatives	+	1.04	C01026	0.701359	1.12367
Maltotriose	Organic oxygen compounds	Organooxygen compounds	+	1.23	C01835	0.674252	0.340656
DL-Norvaline	Organic acids and derivatives	Amino acid and derivatives	+	1.05	C01826	0.669302	0.521533
Adenosine 2',3'-cyclic phosphate	Nucleosides, nucleotides, and analogues	Purine nucleotides	+	1.86	C02353	0.627261	0.328655
Deethylatrazine	Organoheterocyclic compounds	Triazines	+	3.81	C06559	0.616551	0.543876
Palmitic acid	Lipids and lipid-like molecules	Lipids	+	12.92	C00249	0.6051	0.60492
5-Aminovaleric acid	Organic acids and derivatives	Amino acid and derivatives	+	1.11	C00431	0.598693	0.460463
8,9-DiHETrE	Lipids and lipid-like molecules	Fatty Acyls	+	13.03	C14773	0.586433	0.625404
Oxymorphone	Benzenoids	Phenanthrenes and derivatives	+	11.18	C08019	0.58039	1.14439
Uracil	Nucleosides, nucleotides, and analogues	Nucleotide and its derivates	+	1.91	C00106	0.57849	0.602784
22-Dehydroclerosterol	Lipids and lipid-like molecules	Steroids	+	12.59		0.5678	0.606812
Tectorigenin	Phenylpropanoids and polyketides	flavonoids	+	9.03	C10534	0.566929	0.655419
Nicotinic acid	Organoheterocyclic compounds	Nicotinic acid derivatives	+	0.73	C00253	0.467365	0.385528
6-Gingerol	Benzenoids	Phenols	+	11.99	C10462	0.424215	1.18417
Ginkgolic acid C17:1	Benzenoids	Phenols	+	11.46		0.421739	0.63348
Isoleucine	Organic acids and derivatives	Amino acid and derivatives	+	1.8	C16434	0.420625	0.392718
L-Isoleucine	Organic acids and derivatives	Amino acid and derivatives	+	1.78	C00407	0.420625	0.317546
Mulberrofuran Q	Benzenoids	Phenols	+	13.28		0.414431	0.310092
Diosmin	Phenylpropanoids and polyketides	flavonoids	+	6.59	C10039	0.403777	0.307869
Triangularine	Alkaloids and derivatives	Alkaloids	+	11.72	C10410	0.398975	0.600644
Adenosine 3'-monophosphate	Nucleosides, nucleotides, and analogues	Nucleotide and its derivates	+	2.23	C01367	0.394838	0.158114
Riboflavine		Vitamins	+	5.06	C00255	0.3929	0.415583
Thymidine	Nucleosides, nucleotides, and analogues	Nucleotide and its derivates	+	3.04	C00214	0.389935	0.267959
L-Norleucine	Organic acids and derivatives	Amino acid and derivatives	+	1.81	C01933	0.386055	0.392718
Phosphorylcholine	Organic nitrogen compounds	Cholines	+	0.67	C00588	0.374249	0.8825
L-Histidine	Organic acids and derivatives	Amino acid and derivatives	+	0.59	C00135	0.358246	0.326125
Narcissoside	Phenylpropanoids and polyketides	flavonoids	-	6.38		0.356623	0.210259
L-Citruline	Organic acids and derivatives	Amino acid and derivatives	+	0.66	C00327	0.339281	0.490422
N,N-Dimethyl-1,4-phenylenediamine	Organic nitrogen compounds	Amines	+	2.56	C04203	0.337161	0.260117
Kojibiose	Lipids and lipid-like molecules	Fatty Acyls	+	0.72	C19632	0.330792	0.36599
Ethyl acrylate	Organic acids and derivatives	Carboxylic acids and derivatives	+	1.74	C19238	0.330284	0.407124
Mandelic acid	Benzenoids	Phenols	+	11.6	C01983	0.330099	0.517375
Riddelline	Alkaloids and derivatives	Alkaloids	+	13.66	C10375	0.329581	0.313106
L-Alanine	Organic acids and derivatives	Amino acid and derivatives	+	0.64	C00041	0.326571	0.331213
L-Alanine	Organic acids and derivatives	amino acids	+	0.64	C00041	0.326571	0.331213
NG,NG-Dimethylarginine dihydrochloride	Organic acids and derivatives	Carboxylic acids and derivatives	+	0.74	C03626	0.31078	0.267275
(10E,12Z)-(9S)-9-Hydroperoxyoctadeca-10,12-dienoic acid	Lipids and lipid-like molecules	Fatty Acyls	+	11.96	C14827	0.30623	1.09534
13-HPODE	Lipids and lipid-like molecules	Lipids	+	11.98	C04717	0.30623	1.09534
Methyl linoleate	Lipids and lipid-like molecules	Miscellaneous	+	12		0.30623	1.09534
L-Valine	Organic acids and derivatives	Amino acid and derivatives	+	0.93	C00183	0.303867	0.329658
p-Aminobenzoate	Benzenoids	Benzoic acid derivatives	+	0.74	C00568	0.302808	0.356294
Hydroxysafflor yellow A	Phenylpropanoids and polyketides	Chalcones	+	12.59		0.299279	0.309387
L-Methionine	Organic acids and derivatives	Amino acid and derivatives	+	0.94	C00073	0.293205	0.297204
Hesperetin 7-O-glucoside	Phenylpropanoids and polyketides	Flavonoids	+	6.07	C16422	0.280669	0.245669
Quercetin-7-O-beta-D-glucopyranoside	Phenylpropanoids and polyketides	Flavonoids	+	6.1	C12639	0.280669	0.245669
Methyl hesperidin	Phenylpropanoids and polyketides	Flavonoids	+	12.99	C17393	0.279765	0.41189
Octadecanamide	Lipids and lipid-like molecules	Fatty Acyls	+	13.02	C13846	0.275757	0.308022
5'-S-Methyl-5'-thioadenosine	Nucleosides, nucleotides, and analogues	Nucleotide and its derivates	+	3.99	C00170	0.269065	0.325954
Ponasterone A	Lipids and lipid-like molecules	Steroids	+	6.19	C08835	0.265722	0.282404
Alantolactone	Lipids and lipid-like molecules	Sesquiterpenoids	+	11.93	C09289	0.264853	0.442738
Pimelic acid	Lipids and lipid-like molecules	Fatty Acyls	+	0.55	C02656	0.252085	0.261694
trans-Zeatin-riboside		phytohormone	+	4.31	C16431	0.248325	0.515671
Beta-D-Fructose 2-phosphate	Organic oxygen compounds	Organooxygen compounds	+	0.75	C03267	0.23846	0.421247
Physalin A	Lipids and lipid-like molecules	Steroids and steroid derivatives	+	12.1		0.2362	0.377077
Physalin G	Lipids and lipid-like molecules	Steroids and steroid derivatives	+	12.17		0.2362	0.280548
Taraxerol	Lipids and lipid-like molecules	Triterpenoids	+	12.71	C08637	0.235395	0.213616
Aromadendrin	Phenylpropanoids and polyketides	Flavonoids	+	11.21	C00974	0.23409	0.177632
Adenosine 5'-monophosphate	Nucleosides, nucleotides, and analogues	Nucleotide and its derivates	+	1.38	C00020	0.233431	0.219765
Hydroxypropanedioic acid	Organic acids and derivatives	Carboxylic acids and derivatives	+	2.77	C02287	0.230873	0.309266
Ketopantoic acid			+	0.7	C00966	0.2167	0.344027
5-oxoproline	Organic acids and derivatives	Amino acid and derivatives	+	0.56	C01879	0.216445	0.224711
3-Ethyl-1,2-benzenediol	Benzenoids	Phenols	+	0.74	C06728	0.209856	0.175824
Demethoxycapillarisin	Phenylpropanoids and polyketides	Flavonoids	+	6.51	C17786	0.207977	0.177932
7-(4-Hydroxyphenyl)-1-phenyl-4-hepten-3-one	Benzenoids	Phenols	+	12.53		0.206393	0.244632
Cannabinol	Benzenoids	Phenols	+	11.75	C07580	0.201539	0.255356
13(S)-HPOT	Lipids and lipid-like molecules	Fatty acyls	+	11.47	C04785	0.197035	0.17221
12-OPDA	Lipids and lipid-like molecules	Fatty Acyls	+	11.4	C01226	0.193896	0.228737
7-Methylguanine	Organoheterocyclic compounds	Imidazopyrimidines	+	1.56	C02242	0.193032	0.109825
Isoalantolactone	Lipids and lipid-like molecules	Sesquiterpenoids	+	12.31	C09484	0.190853	0.115465
alpha-Spinasterol	Lipids and lipid-like molecules	Steroids and steroid derivatives	+	13.32	C08840	0.187805	0.302965
Moracin C	Benzenoids	Phenols	+	13.99		0.185916	0.355269
Levonorgestrel	Lipids and lipid-like molecules	Steroids and steroid derivatives	+	11.29	C08149	0.182519	0.115423
Hydrangenol	Phenylpropanoids and polyketides	Flavonoids	+	11.31	C10262	0.182129	0.171868
1-Octacosanol	Lipids and lipid-like molecules	Miscellaneous	+	13.2	C08387	0.182023	0.190433
Amabiline	Alkaloids and derivatives	Alkaloids	+	12.99	C10263	0.180451	0.25948
Tricin	Phenylpropanoids and polyketides	Flavonoids	+	9.31	C10193	0.177293	0.118446
Glucofrangulin B	Benzenoids	Anthraquinones	+	5.69	C16803	0.176672	0.0688995
Palmitoylethanolamide	Organic acids and derivatives	Carboximidic acids and derivatives	+	12.61	C16512	0.174984	0.114306
L-Homoglutamic acid	Organic acids and derivatives	Amino acid and derivatives	+	0.73	C00956	0.174485	0.115545
Hyperoside	Phenylpropanoids and polyketides	flavonoids	+	6.99	C10073	0.17443	0.187715
2'-O-Methyladenosine	Nucleosides, nucleotides, and analogues	Purine nucleosides	+	2.72	C04779	0.173948	0.830916
L-Homoserine	Organic acids and derivatives	Amino acid and derivatives	+	0.67	C00263	0.172055	0.136449
L-Threonine	Organic acids and derivatives	Amino acid and derivatives	+	0.64	C00188	0.172055	0.136449
Hinokiflavone	Phenylpropanoids and polyketides	Flavonoids	+	11.93	C10057	0.168734	0.135631
N1-Methyl-2-pyridone-5-carboxamide	Organoheterocyclic compounds	Pyridines and derivatives	+	2.63	C05842	0.168032	0.021496
Quercetagetin	Phenylpropanoids and polyketides	Flavonoids	+	11.58	C10122	0.155579	0.203447
3,8'-Biapigenin	Phenylpropanoids and polyketides	Flavonoids	+	11.92		0.155154	0.135631
2',6'-Dihydroxy 4'-methoxydihydrochalcone	Phenylpropanoids and polyketides	Chalcones	+	10.72	C09644	0.154865	0.162323
DG(16:0/16:0/0:0)	Lipids and lipid-like molecules	Glycerolipids	+	13.42	C00165	0.149162	1.55658
Malvidin 3-O-glucoside (Oenin)	Phenylpropanoids and polyketides	Flavonoids	-	7.3	C12140	0.14343	0.106201
N6-Acetyl-L-lysine	Organic acids and derivatives	Amino acid and derivatives	+	0.81	C02727	0.141019	0.116604
Caryophyllene oxide	Lipids and lipid-like molecules	Sesquiterpenoids	+	11.66	C16908	0.139841	0.174118
Stigmasterol	Lipids and lipid-like molecules	Steroids and steroid derivatives	+	13.12	C05442	0.138972	0.294517
N1-(alpha-D-ribosyl)-5,6-dimethyl-benzimidazole	Nucleosides, nucleotides, and analogues	Benzimidazole ribonucleosides and ribonucleotides	+	11.88	C05775	0.138955	0.357212
Psoralidin	Phenylpropanoids and polyketides	Coumarins	+	11.8	C10523	0.138047	0.308221
Swertiajaponin	Phenylpropanoids and polyketides	Flavonoids	+	13.86	C10187	0.137186	0.128937
Macamide B	Alkaloids and derivatives	Alkaloids	+	8.85		0.136177	0.102283
Germanicol	Lipids and lipid-like molecules	Triterpenoids	+	12.63	C19833	0.134069	0.1686
Curzerene	Lipids and lipid-like molecules	Sesquiterpenoids	+	2.55		0.133075	0.231977
1-Kestose	Organic oxygen compounds	Organooxygen compounds	+	0.74	C03661	0.132404	0.0657058
Indole-3-carboxaldehyde		phytohormone	+	6.73	C08493	0.129043	0.243419
Isoxanthopterin	Organoheterocyclic compounds	Pteridines and derivatives	+	3.26	C03975	0.128717	0.124618
Octyl Gallate	Benzenoids	Phenols	+	12.97		0.12615	0.163598
Sciadopitysin	Phenylpropanoids and polyketides	Flavonoids	+	12.82	C10182	0.125824	0.160888
p-Cymene	Lipids and lipid-like molecules	Monoterpenoids	+	11.62	C06575	0.120181	0.13999
Cevadine	Alkaloids and derivatives	Alkaloids	+	13.28		0.119055	0.0723712
alpha-Cyperone	Lipids and lipid-like molecules	Sesquiterpenoids	+	12.2	C17090	0.118343	0.117477
Kazinol A	Phenylpropanoids and polyketides	Flavonoids	+	13.26	C09760	0.118128	0.181837
Simiarenol	Lipids and lipid-like molecules	Triterpenoids	+	12.65	C17901	0.116092	0.1686
Vanillin	Benzenoids	Phenols	+	5.9	C00755	0.115855	0.175373
D-Serine	Alkaloids and derivatives	Alkaloids	+	0.66	C00740	0.113904	0.138635
Benzaldehyde	Benzenoids	Phenols	+	2.82	C00261	0.112086	0.149826
1-(alpha-Methyl-4-(2-methylpropyl)benzeneacetate)-beta-D-Glucopyranuronic acid	Organic oxygen compounds	Organooxygen compounds	+	12.18	C03033	0.10724	0.139503
Maltol	Phenylpropanoids and polyketides	Flavonoids	+	0.9	C11918	0.10606	0.15393
D-Xylulose	Organic oxygen compounds	Carbohydrates	+	1.76	C00310	0.105255	0.119474
Chavicol	Benzenoids	Phenols	+	10.57	C16930	0.104424	0.111002
Colneleate	Lipids and lipid-like molecules	Fatty Acyls	+	11.97	C19827	0.102929	0.291252
Itaconic acid	Lipids and lipid-like molecules	Fatty Acyls	+	0.52	C00490	0.0987161	0.121998
Ergosterol peroxide	Lipids and lipid-like molecules	Steroids and steroid derivatives	+	13.49		0.0974437	0.0730629
Taraxasterone	Lipids and lipid-like molecules	Triterpenoids	+	13.85		0.0969471	0.103618
2-Hydroxy-3-(4-hydroxyphenyl)propenoic acid	Benzenoids	Benzene and substituted derivatives	+	10.05	C05350	0.0968098	0.0778809
L-Aspartic acid	Organic acids and derivatives	Amino acid and derivatives	+	0.63	C00049	0.0966966	0.128157
Eicosadienoic acid	Lipids and lipid-like molecules	Fatty Acyls	+	10.62	C16525	0.0939247	0.0658612
Protoveratrine A	Alkaloids and derivatives	Alkaloids	+	11.73	C10815	0.093878	0.0481493
Phloretin	Phenylpropanoids and polyketides	flavonoids	+	8.85	C00774	0.0930284	0.0525923
12,13-DHOME	Lipids and lipid-like molecules	Fatty Acyls	+	11.88	C14829	0.0925131	0.174465
Kirenol	Lipids and lipid-like molecules	Diterpenoids	+	13.16		0.0918871	0.194793
Limonexic acid	Lipids and lipid-like molecules	Triterpenoids	+	12.55		0.0915706	0.123043
D-Aspartic acid	Alkaloids and derivatives	Alkaloids	+	0.76	C00402	0.0911639	0.116118
Arachidonic acid	Lipids and lipid-like molecules	Fatty Acyls	+	12.4	C00219	0.0908083	0.136333
1-Indanone		Indanes	+	12.3	C01504	0.0864469	0.165628
Levamisole	Organoheterocyclic compounds	Imidazothiazoles	+	12.04	C07070	0.085866	0.0763497
Oleocanthal	Benzenoids	Phenols	+	12.4		0.0850657	0.13924
Demethoxyencecalin	Benzenoids	Phenols	+	11.8		0.0841684	0.106998
Mannose 6-phosphate	Organic oxygen compounds	Organooxygen compounds	+	13.03	C00275	0.079532	0.106316
Nordihydrocapsaicin	Alkaloids and derivatives	Alkaloids	+	11.87	C20216	0.0782832	0.1155
Withanolide A	Lipids and lipid-like molecules	Steroids and steroid derivatives	+	12.27		0.0778139	0.0879427
(S)-2-Acetolactate	Organic acids and derivatives	Keto acids and derivatives	+	1.32	C06010	0.0759081	0.0934097
4-Nitrocatechol	Benzenoids	Phenols	+	1.24	C02235	0.0754323	0.133392
5-Aminolevulinate	Organic acids and derivatives	Organic acids	+	1.56	C00430	0.0743214	0.023962
Androstenedione	Lipids and lipid-like molecules	Steroids and steroid derivatives	+	6.55	C00280	0.0728329	0.102863
4',5,6,7-Tetramethoxyflavone	Phenylpropanoids and polyketides	Flavonoids	+	11.66	C14472	0.0724715	0.0413752
Alpha-caryophyllene	Lipids and lipid-like molecules	Sesquiterpenoids	+	11.58	C09684	0.0710228	0.120167
(-)-alpha-Narcotine	Alkaloids and derivatives	Phthalide isoquinolines	+	12.1	C09592	0.0708845	0.0971359
Deoxyadenosine	Nucleosides, nucleotides, and analogues	Nucleotide and its derivates	+	4.04	C00559	0.0702617	0.0408769
Tacrolimus	Alkaloids and derivatives	Alkaloids	+	12.4	C01375	0.0695571	0.0346216
2-Hydroxybenzaldehyde	Benzenoids	Benzene and substituted derivatives	+	9.9	C06202	0.0695141	0.12434
Vitamin K1		Quinones	+	13.44	C02059	0.0690637	0.125272
Bisabolol oxide A	Lipids and lipid-like molecules	Sesquiterpenoids	+	11.5	C16773	0.0690091	0.0487218
Vitexin	Phenylpropanoids and polyketides	Flavonoids	+	5.92	C01460	0.0679745	0.0482736
Sclareol	Lipids and lipid-like molecules	Diterpenoids	+	10.62	C09183	0.0674595	0.0566534
trans-Caryophyllene	Lipids and lipid-like molecules	Sesquiterpenoids	+	12.12	C09629	0.0667036	0.0561011
Ethyl isovalerate	Lipids and lipid-like molecules	Miscellaneous	+	1.19	C12290	0.0625299	0.0545635
Lathosterol	Lipids and lipid-like molecules	Steroids and steroid derivatives	+	11.8	C01189	0.0617236	0.124552
Ursodeoxycholic acid	Lipids and lipid-like molecules	Steroids	+	11.47	C07880	0.0591854	0.104874
Neocnidilide	Organoheterocyclic compounds	Lactones	+	6.81	C17002	0.0588264	0.0465619
(2S,3R,4E)-2-Amino-4-heptadecene-1,3-diol	Alkaloids and derivatives	Alkaloids	+	11.14		0.0584094	0.0720214
Homoeriodictyol	Phenylpropanoids and polyketides	Flavonoids	+	6.83	C09756	0.05816	0.0722191
Citrostadienol	Lipids and lipid-like molecules	Steroids	+	12.29	C11523	0.0581065	0.0978281
Bergamotine	Phenylpropanoids and polyketides	Coumarins	+	13.03	C22152	0.0567733	0.0712608
Stearic Acid	Lipids and lipid-like molecules	Fatty Acyls	+	13.02	C01530	0.0562874	0.0659432
Dipterocarpol	Lipids and lipid-like molecules	Triterpenoids	+	12.05	C08622	0.0559325	0.0825633
20-HETE	Lipids and lipid-like molecules	Fatty Acyls	+	13.28	C14748	0.0558516	0.0821972
17-Hydroxyprogesterone	Lipids and lipid-like molecules	Steroids and steroid derivatives	+	11.77	C01176	0.0545195	0.0695617
L-Ornithine	Organic acids and derivatives	Amino acid and derivatives	+	0.55	C01602	0.0544779	0.0356932
Cholesterol	Lipids and lipid-like molecules	Steroids and steroid derivatives	+	11.86	C00187	0.0541252	0.062972
Methyl hexadecanoic acid	Lipids and lipid-like molecules	Fatty Acyls	+	9.78	C16995	0.0525004	0.0881691
Ganoderic acid H	Lipids and lipid-like molecules	Triterpenoids	+	11.73		0.0518285	0.126211
Indole-3-acetic acid		phytohormone	+	7.14	C00954	0.0515979	0.0664015
Anwulignan	Lignans, neolignans and related compounds	Lignans	+	11.6		0.0513442	0.0573913
9,10-DHOME	Lipids and lipid-like molecules	Fatty Acyls	+	13.3	C14828	0.0510633	0.07264
Lupeol	Lipids and lipid-like molecules	Triterpenoids	+	11.9	C08628	0.0508534	0.082479
Hordenine	Alkaloids and derivatives	Alkaloids	+	3.04	C06199	0.0500642	0.0500405
Procyanidin B4	Phenylpropanoids and polyketides	Flavonoids	+	11.85	C10238	0.0495421	0.0459339
Bellidifolin	Organoheterocyclic compounds	Xanthones	+	12.05	C10053	0.0491213	0.105811
Rutaevin	Lipids and lipid-like molecules	Triterpenoids	+	12.58	C08779	0.0486118	0.0313562
Tripdiolide	Lipids and lipid-like molecules	Diterpenoids	+	5.14	C09202	0.0484263	0.0498095
Isorhamnetin	Phenylpropanoids and polyketides	flavonoids	+	9.23	C10084	0.0483854	0.0450953
Exemestane	Lipids and lipid-like molecules	Steroids and steroid derivatives	+	11.61	C08162	0.0478829	0.0434482
Epiandrosterone	Lipids and lipid-like molecules	Steroids and steroid derivatives	+	11.61	C07635	0.047687	0.0865138
3-Hydroxybenzoic acid	Benzenoids	Phenols	+	8.39	C00587	0.0467529	0.0555877
Norwogonin	Phenylpropanoids and polyketides	Flavonoids	+	11.83	C10113	0.0465802	0.0554646
3-Hydroxycoumarin	Phenylpropanoids and polyketides	Coumarins	+	9.94		0.046508	0.0315793
3-Isopropylmalate	Lipids and lipid-like molecules	Fatty Acyls	+	10.79	C04411	0.0463874	0.0730337
Chrysin	Phenylpropanoids and polyketides	flavonoids	+	10.94	C10028	0.0463565	0.0224998
Galantamine	Alkaloids and derivatives	Alkaloids	+	6.53	C08526	0.0460662	0.0511784
2-Hydroxy-3-methylbenzalpyruvate	Phenylpropanoids and polyketides	Cinnamic acid and its derivatives	+	5.07	C14086	0.0453226	0.0808917
Betaine aldehyde	Organic nitrogen compounds	Organonitrogen compounds	+	0.75	C00576	0.0452415	0.0485422
Asp-Phe methyl ester	Organic acids and derivatives	Carboxylic acids and derivatives	+	3.06	C11045	0.0440655	0.168206
Phenyl acetate	Benzenoids	Phenol esters	+	10.56	C00548	0.0437764	0.0682419
Lansiumarin A	Phenylpropanoids and polyketides	Coumarins	+	11.65		0.0437266	0.0958367
L-Serine	Organic acids and derivatives	Amino acid and derivatives	+	0.62	C00065	0.0430036	0.0933934
Enol-phenylpyruvate	Benzenoids	Benzene and substituted derivatives	+	5.08	C02763	0.0422264	0.0483526
Phenethylamine	Benzenoids	Benzene and substituted derivatives	+	2.82	C05332	0.0400072	0.0391885
Solasodine	Alkaloids and derivatives	Alkaloids	+	11.84	C10822	0.0397693	0.0409192
Fisetin	Phenylpropanoids and polyketides	flavonoids	+	7.03	C01378	0.0396371	0.0116389
Isodiospyrin		Quinones	+	11.28	C10358	0.0396057	0.0658932
Myrcene	Lipids and lipid-like molecules	Monoterpenoids	+	11.74	C06074	0.0394839	0.0374852
3-Methylindole	Alkaloids and derivatives	Alkaloids	+	3.81	C08313	0.038586	0.0484229
Ferulic acid	Phenylpropanoids and polyketides	Phenylpropanoids	+	4.86	C01494	0.0385536	0.0522253
9-OxoODE	Lipids and lipid-like molecules	Fatty Acyls	+	11.98	C14766	0.0384932	0.143022
1-Aminocyclopropanecarboxylic acid		phytohormone	+	0.7		0.0383185	0.0582418
Avicularin	Phenylpropanoids and polyketides	flavonoids	-	6.47		0.0378568	0.0489748
Daphnoretin	Phenylpropanoids and polyketides	Coumarins	+	11.45	C09216	0.0378098	0.0759376
3-alpha-hydroxy-5-alpha-androstane-17-one 3-D-glucuronide	Organic oxygen compounds	Organooxygen compounds	+	12.35	C03033	0.0376271	0.040907
Kuwanon H	Phenylpropanoids and polyketides	Flavonoids	+	12.04	C10100	0.0376038	0.0854269
Betulin	Lipids and lipid-like molecules	Triterpenoids	+	12.32	C08618	0.0375022	0.0388517
(+)-Affinisine	Alkaloids and derivatives	Alkaloids	+	8.58	C09022	0.0374486	0.0437707
Robinetin	Phenylpropanoids and polyketides	Flavonoids	+	6.83	C10177	0.0373838	0.0355015
Alisol B	Lipids and lipid-like molecules	Triterpenoids	+	10.56	C17460	0.0369943	0.0162877
Physalin D	Lipids and lipid-like molecules	Steroids and steroid derivatives	+	12.1		0.0357765	0.060102
1,2,4-Trimethylbenzene	Benzenoids	Benzene and substituted derivatives	+	5.71	C14533	0.0351767	0.0545201
4'-Prenyloxyresveratrol	Benzenoids	Phenols	+	11.85	C10283	0.0351397	0.0446829
Bakkenolide A		Miscellaneous	+	11.85	C09350	0.0348479	0.0780618
Dihydrocapsaicin	Alkaloids and derivatives	Alkaloids	+	11.94	C16952	0.0346942	0.0573537
1,3,6-Trihydroxy-5-methoxyxanthone	Organoheterocyclic compounds	Xanthones	+	12.08		0.0343013	0.105811
Beta-Tocopherol	Benzenoids	Phenols	+	12.07	C14152	0.0339097	0.0247429
Quercitrin	Phenylpropanoids and polyketides	Flavonoids	+	6.85	C01750	0.0330337	0.0371165
Kynurenic acid	Alkaloids and derivatives	Alkaloids	+	4.36	C01717	0.032981	0.0413178
Schisantherin B	Lignans, neolignans and related compounds	Lignans	+	12.36	C17814	0.0327774	0.0808715
Formylanthranilic acid	Benzenoids	Benzene and substituted derivatives	+	5.07	C05653	0.0324098	0.0394395
Vincamine	Alkaloids and derivatives	Alkaloids	+	10.97	C09251	0.0323973	0.0219431
8-Hydroxybergapten	Phenylpropanoids and polyketides	Coumarins	+	10.56		0.0322628	0.064544
4-Aminobutyric acid	Organic acids and derivatives	amino acids	+	0.66	C00334	0.0321132	0.0214239
(+)-Pteryxin	Phenylpropanoids and polyketides	Coumarins	+	11.11	C09307	0.0319502	0.021565
(-)-Maackiain	Phenylpropanoids and polyketides	Flavonoids	+	8.48	C10502	0.0317542	0.0208437
alpha-D-Glucose	Organic oxygen compounds	Carbohydrates	+	0.76	C00267	0.0311455	0.0320661
Schisantherin A	Lignans, neolignans and related compounds	Lignans	+	12.25	C10881	0.0309088	0.041817
Undecanolactone		Miscellaneous	+	0.57		0.0307151	0.0599229
Cajanol	Phenylpropanoids and polyketides	Isoflavonoids	+	12.05	C10204	0.0301502	0.0316978
Zeranol	Phenylpropanoids and polyketides	Macrolides and analogues	+	11.85	C14752	0.0301329	0.036779
Eprosartan	Benzenoids	Benzene and substituted derivatives	+	12.07	C07467	0.0300863	0.0405733
Curcumol	Lipids and lipid-like molecules	Sesquiterpenoids	+	11.14		0.0299464	0.0251385
Proline betaine	Organic acids and derivatives	Carboxylic acids and derivatives	+	0.74	C10172	0.0296503	0.0262799
Catalpalactone	Lipids and lipid-like molecules	Sesquiterpenoids	+	12.84	C16929	0.0295357	0.0265528
DL-Tyrosine	Alkaloids and derivatives	Alkaloids	+	1.9	C01536	0.0294776	0.0597765
L-Tyrosine	Organic acids and derivatives	amino acids	+	1.93	C00082	0.0294776	0.0597765
Vasicine	Alkaloids and derivatives	Alkaloids	+	3.76	C10733	0.0293273	0.029637
Panaxynol		Miscellaneous	+	12.57	C17447	0.0291399	0.0526631
3,4-Dihydroxybenzaldehyde	Benzenoids	Phenols	+	4.29	C16700	0.0288892	0.0418712
Citronellyl acetate	Lipids and lipid-like molecules	Monoterpenoids	+	10.48	C12298	0.0287933	0.0245358
Isoscoparin	Phenylpropanoids and polyketides	Flavonoids	+	6.23	C05990	0.0283991	0.0212663
Cardanol (C15:1)	Benzenoids	Phenols	+	12.69	C10785	0.0279658	0.0265441
beta-Nicotinamide mononucleotide	Nucleosides, nucleotides, and analogues	Nucleotide and its derivates	+	0.73	C00455	0.0277246	0.0307513
Erythrodiol	Lipids and lipid-like molecules	Triterpenoids	+	12.1	C20945	0.027346	0.0463762
Delta-Nonalactone		Miscellaneous	+	0.53		0.02719	0.0299508
Stachyose	Organic oxygen compounds	Organooxygen compounds	+	0.73	C01613	0.0269811	0.0166366
Capsanthin	Lipids and lipid-like molecules	Terpene	+	12.8	C08584	0.0269168	0.0326056
Neoglycyrol	Phenylpropanoids and polyketides	Coumarins	+	13.9	C16968	0.0264193	0.0472216
Cycloeucalenol	Lipids and lipid-like molecules	Triterpenoids	+	11.9	C02141	0.0264076	0.07955
Yangonin	Benzenoids	Phenols	+	12.12	C09980	0.0263386	0.0920312
Aconitine	Alkaloids and derivatives	Alkaloids	+	12.07	C06091	0.0261506	0.0314066
beta-Cryptoxanthin	Lipids and lipid-like molecules	Miscellaneous	+	13.08	C08591	0.0260326	0.0202234
Carvacryl acetate	Lipids and lipid-like molecules	Monoterpenoids	+	11.23		0.0260286	0.0344364
3-Ethoxy-4-hydroxybenzaldehyde	Benzenoids	Phenols	+	5.72		0.0259153	0.0478905
Delphinidin	Phenylpropanoids and polyketides	Flavonoids	+	6.86	C05908	0.0258352	0.0344068
L-Asparagine	Organic acids and derivatives	Amino acid and derivatives	+	0.64	C00152	0.0257718	0.0724885
Mitraphylline	Alkaloids and derivatives	Alkaloids	+	13.02	C09227	0.0256825	0.0283857
L-Acetylcarnitine	Lipids and lipid-like molecules	Fatty Acyls	+	0.69	C02571	0.0256233	0.0281645
Biliverdin	Organoheterocyclic compounds	Tetrapyrroles and derivatives	+	12.82	C00500	0.0255694	0.0198193
Beta-mangostin	Organoheterocyclic compounds	Xanthones	+	13.21		0.0253659	0.0296278
Aminomalonic acid	Organic acids and derivatives	Organic acids	+	0.65	C00872	0.0253093	0.0209069
beta-Alanine	Alkaloids and derivatives	Alkaloids	+	0.64	C00099	0.0252927	0.0241673
9-Hydroxycalabaxanthone	Organoheterocyclic compounds	Xanthones	+	13.29		0.02504	0.0266691
S-(Phenylacetothiohydroximoyl)-L-cysteine	Organic acids and derivatives	Amino acid related compounds	+	11.56	C17237	0.0246054	0.0413481
N6-isopentenyladenosine		phytohormone	+	6.1		0.0245672	0.0560533
4-Isopropylbenzoic acid	Lipids and lipid-like molecules	Prenol lipids	+	9	C06578	0.023706	0.0207021
4-Sulfobenzoate			+	4.68	C02236	0.0231681	0.0384593
8(R)-HPETE			+	11.58	C04822	0.0231455	0.0842169
L-Carnitine	Organic nitrogen compounds	Organonitrogen compounds	+	0.69	C00318	0.0231161	0.0193057
2-(2-Hydroxy-2-propyl)-5-methyl-5-vinyltetrahydrofuran	Lipids and lipid-like molecules	Monoterpenoids	+	5.47		0.0227804	0.0516174
Nicotinamide	Alkaloids and derivatives	Alkaloids	+	1.01	C00153	0.0223465	0.0430713
Nerylacetate	Lipids and lipid-like molecules	Monoterpenoids	+	8.37		0.0221739	0.0260244
Benzoyl glucuronide (Benzoic acid)	Organic oxygen compounds	Organooxygen compounds	+	12.07	C03033	0.0221347	0.0237973
1'-Acetoxychavicol acetate	Benzenoids	Phenols	+	10.55	C10426	0.0220686	0.0128749
Beta-Tocotrienol	Benzenoids	Phenols	+	12.18	C14154	0.0220495	0.0151058
5(S)-HPETE	Lipids and lipid-like molecules	Fatty Acyls	+	11.58	C05356	0.0220091	0.0229939
10-Gingerol	Benzenoids	Phenols	+	12.44	C17496	0.021712	0.0395723
N-Acetylarylamine	Benzenoids	Benzene and substituted derivatives	+	1.93	C07565	0.0216439	0.248012
Eicosapentaenoic acid	Lipids and lipid-like molecules	Fatty Acyls	+	6.86	C06428	0.0216289	0.0230063
4-O-alpha-D-Galactopyranuronosyl-D-galacturonic acid	Organic oxygen compounds	Organooxygen compounds	+	11.43	C02273	0.0216094	0.0245658
Methyl (indol-3-yl)acetate	Alkaloids and derivatives	Alkaloids	+	9.48	C20635	0.0212948	0.0190644
3,4-Dihydrocoumarin	Phenylpropanoids and polyketides	Coumarins	+	6.68	C02274	0.021228	0.0475583
Traumatic acid	Lipids and lipid-like molecules	Fatty Acyls	+	8.39	C16308	0.0211892	0.00950992
Acitretin	Lipids and lipid-like molecules	Miscellaneous	+	7.47	D02754	0.0211019	0.00947713
Cinnamic acid	Phenylpropanoids and polyketides	Cinnamic acids and derivatives	+	8.62	C10438	0.021013	0.0286928
Fingolimod hydrochloride		Miscellaneous	+	13.11		0.0210083	0.0276252
(R)-Acetoin	Organic oxygen compounds	Miscellaneous	+	0.53	C00810	0.0209314	0.0360368
dUMP	Nucleosides, nucleotides, and analogues	Pyrimidine nucleotides	+	0.76	C00365	0.0207747	0.0211388
Sipeimine	Alkaloids and derivatives	Alkaloids	+	13.04	C10808	0.0206066	0.0304361
Guggulsterone E&Z	Lipids and lipid-like molecules	Steroids	+	11.08		0.0205656	0.0132185
Progesterone	Lipids and lipid-like molecules	Steroids	+	11.6	C00410	0.0205414	0.0165109
Neosperidin dihydrochalcone	Phenylpropanoids and polyketides	Chalcones	+	12.46		0.0205136	0.0350688
Lutein	Lipids and lipid-like molecules	Prenol lipids	+	13.14	C08601	0.0202202	0.0257408
Quercetin 3-O-neohesperidoside	Phenylpropanoids and polyketides	Flavonoids	+	6.59		0.0199466	0.0101387
Sulforaphane		Miscellaneous	+	0.66		0.0198404	0.0264964
(13E)-11a-Hydroxy-9,15-dioxoprost-13-enoic acid	Lipids and lipid-like molecules	Fatty Acyls	+	11.44	C04654	0.0197965	0.023567
Scoparone	Phenylpropanoids and polyketides	Coumarins	+	5.06	C09311	0.0197889	0.0117211
(-)-Epicatechin gallate	Phenylpropanoids and polyketides	flavonoids	-	6.05		0.0196231	0.0230637
6,8-Diprenylnaringenin	Phenylpropanoids and polyketides	Flavonoids	+	12.62	C09724	0.0195754	0.0186461
Alloimperatorin	Phenylpropanoids and polyketides	Coumarins	+	8.83	C09053	0.0194911	0.0190541
Pedalitin	Phenylpropanoids and polyketides	Flavonoids	+	12.08	C10119	0.01943	0.0445559
Queuine	Organoheterocyclic compounds	Pyrrolopyrimidines	+	11.55	C01449	0.0193322	0.0132236
Rutin	Phenylpropanoids and polyketides	flavonoids	+	5.85	C05625	0.0193189	0.0162348
3-O-Acetyl-11-keto-beta-boswellic acid	Lipids and lipid-like molecules	Triterpenoids	+	12.3		0.0191109	0.0306418
Beta-Sitosterol	Lipids and lipid-like molecules	Steroids and steroid derivatives	+	12.93	C01753	0.0190401	0.0323279
Maltotetraose	Organic oxygen compounds	Carbohydrates	+	0.64	C02052	0.0188082	0.0166366
Canthaxanthin	Lipids and lipid-like molecules	Prenol lipids	+	12.82	C08583	0.0187725	0.0191824
Leucodopachrome	Organoheterocyclic compounds	Indoles and derivatives	+	4.82	C05604	0.0187577	0.0150762
Cyperotundone	Lipids and lipid-like molecules	Prenol lipids	+	11.13	C17501	0.0186593	0.0277857
Valerenic acid	Lipids and lipid-like molecules	Sesquiterpenoids	+	11.24	C09743	0.0186406	0.033489
N-p-Coumaroyloctopamine	Alkaloids and derivatives	Alkaloids	+	12.07		0.0184756	0.0186634
Guanidineacetic acid	Organic acids and derivatives	Amino acid and derivatives	+	1.11	C00581	0.0179737	0.0215045
Dexamethasone	Lipids and lipid-like molecules	Steroids and steroid derivatives	+	12	C06945	0.0176085	0.0310262
Garbanzol	Phenylpropanoids and polyketides	Flavonoids	+	9.9	C09751	0.0175901	0.0193232
Phillyrin	Phenylpropanoids and polyketides	Phenylpropanoids	+	7.76	C17048	0.0174564	0.00525574
9-Methoxy-alpha-lapachone		Quinones	+	6.51	C10372	0.017253	0.033732
Cantharidin	Lipids and lipid-like molecules	Monoterpenoids	+	6.03	C16778	0.017229	0.0115237
Fustin	Phenylpropanoids and polyketides	Flavonoids	+	7.59	C01378	0.0171512	0.0165771
(+)-Lyoniresinol 9'-O-glucoside	Lignans, neolignans and related compounds	Lignans	+	12.8		0.0170026	0.0170492
Palmitoleic acid	Lipids and lipid-like molecules	Fatty Acyls	+	7.38	C08362	0.0169658	0.0106166
Streptozotocin	Organic oxygen compounds	Organooxygen compounds	+	0.72	C07313	0.0169455	0.0297081
Pyrrole-2-carboxylic acid	Organic acids and derivatives	Amino acid and derivatives	+	2.29	C05942	0.0168587	0.0148784
Pelargonidin-3,5-O-diglucoside chloride	Phenylpropanoids and polyketides	Flavonoids	+	5.67	C08725	0.0166432	0.0149981
3-Methoxy-4,5-methylenedioxycinnamaldehyde	Phenylpropanoids and polyketides	Phenylpropanoids	+	5.04		0.016612	0.0183716
Veratramine	Alkaloids and derivatives	Alkaloids	+	11.98	C10829	0.0161679	0.0099621
Genkwanin	Phenylpropanoids and polyketides	Flavonoids	+	11.1	C10046	0.0161396	0.00671007
Naringenin	Phenylpropanoids and polyketides	flavonoids	+	8.86	C00509	0.0157835	0.0239888
Wilfordine	Lipids and lipid-like molecules	Sesquiterpenoids	+	12.2	C09992	0.0157425	0.0190776
Broussonin C	Benzenoids	Phenols	+	13.23	C09524	0.0156437	0.0249679
Homopterocarpin	Phenylpropanoids and polyketides	Flavonoids	+	9.07		0.015589	0.0178745
Desmethylxanthohumol	Phenylpropanoids and polyketides	Chalcones	+	13.01	C16416	0.0155445	0.0221725
Luteolin-6-C-glucoside	Phenylpropanoids and polyketides	Flavonoids	+	5.56	C01821	0.0155124	0.0322039
5-(3-Pyridyl)-2-hydroxytetrahydrofuran	Organoheterocyclic compounds	Pyridines and derivatives	+	2.8	C19578	0.0154816	0.00801591
11b-Hydroxyandrost-4-ene-3,17-dione	Lipids and lipid-like molecules	Steroids and steroid derivatives	+	6.84	C05284	0.0154368	0.0102787
Desoxypeganine	Alkaloids and derivatives	Alkaloids	+	8.38	C10656	0.0153446	0.0194015
Cineole	Lipids and lipid-like molecules	Monoterpenoids	+	6.78	C09844	0.015341	0.0201754
trans-Zeatin		phytohormone	+	3.41	C00371	0.0152974	0.034809
Homodihydrocapsaicin I		Miscellaneous	+	13.31		0.0152903	0.0136028
Tetrodotoxin	Alkaloids and derivatives	Alkaloids	+	12.98	C11692	0.0151746	0.023349
Sweroside	Lipids and lipid-like molecules	Iridoids	+	5.27	C17071	0.0149914	0.0130947
Osthol	Phenylpropanoids and polyketides	Phenylpropanoids	+	12.08	C09280	0.0149221	0.0098579
L-Theanine	Organic acids and derivatives	Amino acid and derivatives	+	0.85	C01047	0.0148625	0.0231856
Beta-Tyrosine	Organic acids and derivatives	Carboxylic acids and derivatives	+	2.42	C04368	0.0148432	0.0402974
Synephrine	Alkaloids and derivatives	Alkaloids	+	2.63	C04548	0.0147991	0.0259376
5,6-DHET	Lipids and lipid-like molecules	Fatty Acyls	+	13.03	C14772	0.0147875	0.0298643
beta-Citronellol	Lipids and lipid-like molecules	Monoterpenoids	+	1.41	C09849	0.0147871	0.0137124
cis-Gondoic acid	Lipids and lipid-like molecules	Lipids	+	13.4	C16526	0.014674	0.0332254
Costunolide	Lipids and lipid-like molecules	Sesquiterpenoids	+	12.21	C09382	0.0146711	0.0165769
p-Hydroxymandelic acid	Benzenoids	Phenols	+	3.36	C11527	0.0146697	0.00600713
3-Methyl-2-oxovaleric acid	Organic acids and derivatives	Keto acids and derivatives	+	3.8	C03465	0.014651	0.0180212
Glabridin	Phenylpropanoids and polyketides	flavonoids	+	11.58	C10421	0.0145161	0.0218365
Allocryptopine	Alkaloids and derivatives	Alkaloids	+	13.59	C02134	0.0144453	0.0501246
Cassiaside B	Benzenoids	Phenols	+	13.12		0.0143938	0.0225143
Genistin	Phenylpropanoids and polyketides	Flavonoids	+	6.77	C09126	0.0142543	0.0350693
8-Azabicyclo-3.2.1-octan-3-ol	Alkaloids and derivatives	Alkaloids	+	14.09		0.0142504	0.0249202
Pseudouridine 5'-phosphate	Organic oxygen compounds	Organooxygen compounds	+	1.16	C01168	0.0140227	0.0160115
Methyl cinnamate	Phenylpropanoids and polyketides	Phenylpropanoids	+	4.9	C06358	0.014002	0.0244488
Ganoderenic acid E	Lipids and lipid-like molecules	Triterpenoids	+	12.79		0.0139339	0.0131871
Gramine	Alkaloids and derivatives	Alkaloids	+	8.73	C08304	0.0139305	0.0140296
Terpinine-4-ol	Lipids and lipid-like molecules	Monoterpenoids	+	5.45	C17073	0.0137423	0.0144221
N-(p-Hydroxyphenethyl)actinidine	Benzenoids	Phenols	+	9.87	C09984	0.0137383	0.0107018
DL-Dihydrozeatin		phytohormone	+	3.52	C02029	0.01366	0.022038
Torachrysone 8-O-glucoside		Miscellaneous	+	12.3		0.0136001	0.0299309
12-O-tetradecanoylphorbol-13-acetate	Lipids and lipid-like molecules	Diterpenoids	+	12.49	C05151	0.0134827	0.01655
Pyridoxine		Vitamins	+	1.55	C00314	0.0133574	0.0225435
Sterebin E	Lipids and lipid-like molecules	Diterpenoids	+	13.19		0.0132626	0.0219393
Phendimetrazine	Organoheterocyclic compounds	Oxazinanes	+	10.56	C07904	0.0131855	0.0195016
1-Isomangostin hydrate	Organoheterocyclic compounds	Xanthones	+	13.5		0.0131644	0.0130112
Cornin	Lipids and lipid-like molecules	Iridoids	+	11.91	C09802	0.0130648	0.0329478
Docosahexaenoic acid	Lipids and lipid-like molecules	Fatty Acyls	+	12.6	C06429	0.0129718	0.0349998
Senecionine	Alkaloids and derivatives	Alkaloids	+	11.73	C06176	0.0129669	0.018834
Absinthiin	Lipids and lipid-like molecules	Triterpenoids	+	12.5	C09286	0.0129501	0.0160324
Lincomycin	Organic acids and derivatives	Carboxylic acids and derivatives	+	12.44	C06812	0.0128497	0.0124189
Indaconitine	Alkaloids and derivatives	Alkaloids	+	12	C08691	0.0128166	0.00756613
(-)-Salsoline	Organoheterocyclic compounds	Tetrahydroisoquinolines	+	4.25	C09640	0.0127725	0.0142744
Esculentoside B	Lipids and lipid-like molecules	Triterpenoids	+	13.46	C08968	0.0127183	0.00445069
Aurantio-obtusin	Benzenoids	Anthraquinones	+	10.28	C17670	0.0126793	0.0207341
Uridine	Nucleosides, nucleotides, and analogues	Nucleotide and its derivates	+	2.47	C00299	0.0125632	0.00487554
Theaflavin	Phenylpropanoids and polyketides	Flavonoids	+	7.61		0.0124619	0.0148592
1-(4-Hydroxyphenyl)propan-1-one	Phenylpropanoids and polyketides	Phenylpropanoids	+	9.9	C13342	0.0122508	0.0314273
Terpinolene	Lipids and lipid-like molecules	Monoterpenoids	+	10.57	C06075	0.0121532	0.0299762
11-Keto-beta-boswellic acid	Lipids and lipid-like molecules	Triterpenoids	+	9.24		0.0121151	0.00611491
9-Riburonosyladenine	Nucleosides, nucleotides, and analogues	Purine Nucleosides	+	12.54	C11501	0.0120615	0.0161007
Kaempferol-3-O-rutinoside	Phenylpropanoids and polyketides	flavonoids	+	6.29	C21833	0.0119838	0.00861306
4-Hydroxyphenyl-2-propionic acid	Phenylpropanoids and polyketides	Phenylpropanoic acids	+	10.09	C03080	0.0118793	0.0254656
Allopregnanolone	Lipids and lipid-like molecules	Steroids and steroid derivatives	+	11.58	C13712	0.0118281	0.0197824
Phenylacetylglycine	Organic acids and derivatives	Amino acid and derivatives	+	4.92	C05598	0.0117394	0.0179673
Methyl caffeate acid	Phenylpropanoids and polyketides	Phenylpropanoids	+	4.6	C10477	0.011686	0.0226336
5-Heneicosylresorcinol	Benzenoids	Phenols	+	12.05		0.0115923	0.0197709
3-Octyl alcohol		Miscellaneous	+	1.23	C17144	0.0115563	0.0316978
Prostaglandin I2	Lipids and lipid-like molecules	Fatty Acyls	+	9.39	C01312	0.0115332	0.0110429
L-Tryptophan	Organic acids and derivatives	Amino acid and derivatives	+	3.77	C00078	0.0114904	0.00717065
L-Tryptophan	Organic acids and derivatives	amino acids	+	3.77	C00078	0.0114904	0.00717065
Tiliroside	Phenylpropanoids and polyketides	flavonoids	+	7.92	C17140	0.0113378	0.0194809
Bruceantinol	Lipids and lipid-like molecules	Diterpenoids	+	12.32	C08750	0.011259	0.0181334
Isosakuranetin	Phenylpropanoids and polyketides	flavonoids	+	11.04	C05334	0.0112519	0.0202322
alpha-Irone	Lipids and lipid-like molecules	Prenol lipids	+	5.05	C09690	0.0111278	0.0195962
Crotaline	Alkaloids and derivatives	Alkaloids	+	11.43	C10350	0.0111177	0.0258926
3-Nitro-L-tyrosine		Miscellaneous	+	8.73		0.0110476	0.00786267
Cucurbitacin I	Lipids and lipid-like molecules	Triterpenoids	+	12.52	C08800	0.0109565	0.0240801
DL-alpha-Tocopherylacetate	Benzenoids	Phenols	+	13.37	C13202	0.0109091	0.0107448
Zeorin	Lipids and lipid-like molecules	Triterpenoids	+	12.62	C19829	0.0108573	0.018278
(-)-Catechin gallate(CG)	Phenylpropanoids and polyketides	Flavonoids	+	5.97		0.0108544	0.0187594
Talatisamine	Alkaloids and derivatives	Alkaloids	+	4.66	C08713	0.0106749	0.00953769
Galangin	Phenylpropanoids and polyketides	flavonoids	+	11.14	C10044	0.0106661	0.0196814
g-Strophanthin	Lipids and lipid-like molecules	Steroids and steroid derivatives	+	12.79	C01443	0.0106428	0.00722942
3-Methylsalicylaldehyde	Benzenoids	Benzaldehyde	+	10.56	C14087	0.0105971	0.0157025
4-Hydroxyphenylacetaldehyde	Benzenoids	Benzene and substituted derivatives	+	10.57	C03765	0.0105971	0.0157025
Ethyl cinnamate	Phenylpropanoids and polyketides	Phenylpropanoids	+	4.85	C06359	0.0105781	0.0184968
Hamamelitannin	Benzenoids	Phenols	+	12.29		0.0105669	0.034938
Boldione	Lipids and lipid-like molecules	Steroids and steroid derivatives	+	9.07	C20144	0.0105562	0.00517747
Cinnamyl acetat	Benzenoids	Phenols	+	10.56	C12299	0.0105425	0.0202578
Cedeodarin	Phenylpropanoids and polyketides	Flavonoids	+	11.73	C09770	0.0105419	0.0232656
Phorbol	Lipids and lipid-like molecules	Diterpenoids	+	11.91	C09155	0.0103134	0.0289153
Dimethylbenzimidazole	Organoheterocyclic compounds	Benzimidazoles	+	10.56	C03114	0.0102522	0.0305789
Notopterol	Phenylpropanoids and polyketides	Coumarins	+	11.94	C17499	0.010237	0.0152992
Alpha-Toxicarol	Phenylpropanoids and polyketides	Flavonoids	+	12.31	C10537	0.010219	0.0178111
2-Carboxybenzaldehyde	Benzenoids	Phenols	+	3.07	C03057	0.00988284	0.0168147
Methoxyindoleacetic acid	Organoheterocyclic compounds	Indoles and derivatives	+	3.76	C05660	0.00973522	0.0114886
cis-Zeatin		phytohormone	+	3.6	C15545	0.00972057	0.0546783
Picrocrocin	Lipids and lipid-like molecules	Monoterpenoids	+	9.25	C17055	0.00967279	0.0122322
Cucurbitacin A	Lipids and lipid-like molecules	Triterpenoids	+	11.19	C08793	0.00951379	0.0166018
Ganoderic acid A	Lipids and lipid-like molecules	Triterpenoids	+	12.39		0.00948703	0.00901256
Bornyl acetate	Lipids and lipid-like molecules	Monoterpenoids	+	6.54	C09837	0.00927759	0.0111779
Resibufogenin	Lipids and lipid-like molecules	Steroids	+	6.83	C17058	0.00918257	0.00951003
Myristoleic acid	Lipids and lipid-like molecules	Lipids	+	4.96	C08322	0.00913172	0.0158259
Chamazulene	Lipids and lipid-like molecules	lipids	+	8.74	C09633	0.00908954	0.0132616
Lumichrome	Alkaloids and derivatives	Alkaloids	+	6.7	C01727	0.00903192	0.025665
(-)-Epigallocatechin gallate	Phenylpropanoids and polyketides	flavonoids	-	5.14	C09731	0.00898144	0.0210785
Cupressuflavone	Phenylpropanoids and polyketides	Flavonoids	+	9.67	C10034	0.00895964	0.00853763
Hydrocinnamic acid	Phenylpropanoids and polyketides	Phenylpropanoids	+	11.25	C05629	0.0089423	0.0113176
Cucurbitacin E	Lipids and lipid-like molecules	Triterpenoids	+	11.93	C08797	0.00892173	0.0147154
4',5,7-Trimethoxyflavone	Phenylpropanoids and polyketides	Flavonoids	+	13.87	C14985	0.00888606	0.0147741
Decursin	Phenylpropanoids and polyketides	Coumarins	+	13.78	C09258	0.00888594	0.0087095
3,4,5-Trimethoxycinnamyl alcohol	Phenylpropanoids and polyketides	Phenylpropanoids	+	10.4		0.00884182	0.016669
N-Acetyl-L-glutamate 5-semialdehyde	Organic acids and derivatives	Carboxylic acids and derivatives	+	1.51	C01250	0.0087469	0.00552294
Erythritol	Organic oxygen compounds	Miscellaneous	+	6.17	C00503	0.00867469	0.0157529
2-Hydroxy-3-carboxybenzalpyruvate	Organic acids and derivatives	Organic acids	+	11.13	C14095	0.00865753	0.00831259
Koaburaside monomethyl ether	Benzenoids	Phenols	+	11.65		0.00861735	0.0155311
3-Hydroxy-4-methoxycinnamic acid	Phenylpropanoids and polyketides	Phenylpropanoids	+	4.87	C10470	0.00861517	0.0130838
7-Hydroxyflavone	Phenylpropanoids and polyketides	Flavonoids	+	0.56	C11264	0.00859883	0.00841645
Tripalmitin		Miscellaneous	+	12.58		0.00858055	0.017449
Pseudobaptigenin	Phenylpropanoids and polyketides	Isoflavonoids	+	11.26	C10522	0.00856531	0.0223728
(E)-3-Hydroxy-5-methoxystilbene	Benzenoids	Phenols	+	8.74	C10276	0.00855245	0.00821238
Vasicinol	Alkaloids and derivatives	Alkaloids	+	10.57	C10743	0.00847975	0.00632037
Jujuboside D	Lipids and lipid-like molecules	Triterpenoids	+	12.95		0.0082807	0.00291542
Inositol	Organic oxygen compounds	Organooxygen compounds	+	9.94	C00137	0.00820632	0.00528944
Mulberrofuran A	Benzenoids	Phenols	+	13.23	C08846	0.00818326	0.0101513
Acetovanillone	Benzenoids	Phenols	+	5.24	C11380	0.00816129	0.00978906
3-Methy-L-histidine	Organic acids and derivatives	amino acids	+	0.61	C01152	0.00814742	0.00970773
24-Methylenecycloartan-3-ol	Lipids and lipid-like molecules	Triterpenoids	+	11.45	C08830	0.00810128	0.0280865
Tetrandrine	Alkaloids and derivatives	Alkaloids	+	11.9	C09654	0.00806339	0.0114029
Anisatin	Lipids and lipid-like molecules	Sesquiterpenoids	+	5.42	C09294	0.00806107	0.0116126
L-Hypoglycin A	Organic acids and derivatives	Carboxylic acids and derivatives	+	0.52	C08287	0.00802493	0.0146505
Cinnamic acid	Phenylpropanoids and polyketides	Phenylpropanoids	+	2.84	C00423	0.00799203	0.00820363
4'-Demethylpodophyllotoxin	Lignans, neolignans and related compounds	Lignans	+	6.43	C10553	0.00795302	0.00855348
Isatidine	Alkaloids and derivatives	Alkaloids	+	6.73	C10333	0.00791358	0.0121619
Poncirin	Phenylpropanoids and polyketides	Flavonoids	+	8.16	C09830	0.00789319	0.0141951
Malvidin-3-O-galactoside	Phenylpropanoids and polyketides	Flavonoids	+	7.75		0.00789101	0.00564732
5-Hydroxylysine	Organic acids and derivatives	amino acids	+	0.55	C16741	0.0078719	0.00441771
Momordicoside G	Lipids and lipid-like molecules	Triterpenoids	+	11.48		0.00773804	0.00925504
(-)-Gallocatechin gallate	Phenylpropanoids and polyketides	flavonoids	-	5.35		0.00755055	0.00951329
Acanthoside B	Lignans, neolignans and related compounds	Lignans	+	6.51	C10890	0.0075416	0.0082053
5-Phenyl-1,3-oxazinane-2,4-dione	Benzenoids	Benzene and substituted derivatives	+	2.8	C16596	0.00751352	0.0105383
17alpha-Estradiol	Lipids and lipid-like molecules	Steroids and steroid derivatives	+	10.95	C02537	0.0074812	0.0190116
1-Isomangostin	Organoheterocyclic compounds	Xanthones	+	13.16	C10071	0.00744145	0.0155353
3-Isomangostin	Organoheterocyclic compounds	Xanthones	+	13.09		0.00744145	0.0155353
Goshonoside F1	Lipids and lipid-like molecules	Diterpenoids	+	12.3		0.00741798	0.0128263
Etoposide	Lignans, neolignans and related compounds	Lignans	+	12.8	C01576	0.0073872	0.0117443
Pimaricin		Miscellaneous	+	11.77	C08073	0.0073653	0.00530344
Baldrinal		Miscellaneous	+	8.35	C16811	0.00731566	0.00790388
Trans-caffeic acid	Phenylpropanoids and polyketides	Phenylpropanoids	+	3.31	C01197	0.00729719	0.0128349
Hypotaurine	Alkaloids and derivatives	Alkaloids	+	2.24	C00519	0.00726291	0.0181608
Ganoderic acid N	Lipids and lipid-like molecules	Triterpenoids	+	12.6		0.00720391	0.0273622
Carminic acid	Benzenoids	Anthraquinones	-	6.07	C11254	0.00716855	0.00402396
Leiocarposide	Benzenoids	Phenols	+	12.29	C10805	0.00716853	0.0321016
1,2,5,6-Tetrahydro-4H-pyrrolo[3,2,1-ij]quinolin-4-one	Organoheterocyclic compounds	Quinolines and derivatives	+	10.56	C18487	0.00715226	0.0107449
Daidzein	Phenylpropanoids and polyketides	Flavonoids	+	8.5	C10208	0.00714046	0.0148517
Enterolactone	Lignans, neolignans and related compounds	Lignans	+	12.07	C18165	0.00710243	0.00740586
(5-L-Glutamyl)-L-amino acid	Organic acids and derivatives	Amino acid and derivatives	+	11.9	C03740	0.00706697	0.0145463
4-Methylumbelliferyl acetate	Phenylpropanoids and polyketides	Coumarins	+	10.06	C03837	0.00694551	0.0101659
Baicalin	Phenylpropanoids and polyketides	flavonoids	+	7.26	C10025	0.00690554	0.0122958
Ruscogenin	Lipids and lipid-like molecules	Steroids and steroid derivatives	+	12.8	C08909	0.00686839	0.00805999
Symlandine	Alkaloids and derivatives	Alkaloids	+	13.01	C10408	0.00685343	0.00852546
1-Methy-L-histidine	Organic acids and derivatives	amino acids	+	0.61	C01152	0.00681952	0.004478
Tombozine	Alkaloids and derivatives	Alkaloids	+	8.31	C11635	0.00673524	0.00761103
Flavin adenine dinucleotide (FAD)	Nucleosides, nucleotides, and analogues	Nucleotide and its derivates	+	4.08	C00016	0.00672183	0.0048922
Acetic acid m-cresyl ester	Benzenoids	Phenols	+	7.28		0.00663712	0.0138883
trans-4-Hydroxy-L-proline	Organic acids and derivatives	Amino acid and derivatives	+	0.65	C01157	0.00657569	0.00806445
Eriodictyol	Phenylpropanoids and polyketides	Flavonoids	+	8.05	C05631	0.00655587	0.0103607
N5-(L-1-Carboxyethyl)-L-ornithine	Organic acids and derivatives	Amino acid related compounds	+	2.99	C04210	0.00652957	0.00804177
Furfuryl acetate	Organoheterocyclic compounds	Miscellaneous	+	5.47		0.00646006	0.00994307
Vinblastine	Alkaloids and derivatives	Alkaloids	+	11.62	C07201	0.00637231	0.00864066
3',4',7-Trihydroxyisoflavone	Phenylpropanoids and polyketides	Flavonoids	+	8.98	C14313	0.00632464	0.0104759
Corticosterone	Lipids and lipid-like molecules	Steroids and steroid derivatives	+	6.11	C02140	0.00623793	0.00866389
Pterostilbene	Benzenoids	Phenols	+	11.76	C10287	0.00623021	0.0253006
Gemcitabine	Nucleosides, nucleotides, and analogues	Pyrimidine nucleosides	+	0.75	C07650	0.00616324	0.0157361
Glycerophosphocholine	Organic nitrogen compounds	Cholines	+	1.47	C00670	0.00614546	0.00569077
(R)-Menthofuran	Lipids and lipid-like molecules	Prenol lipids	+	5.15	C09868	0.00605668	0.0182705
Yohimbic acid monohydrate	Alkaloids and derivatives	Alkaloids	+	13.75		0.00589039	0.0165835
2-Hydroxyethanesulfonate	Organic acids and derivatives	Organic acids	+	0.76	C05123	0.0058382	0.00741428
12(13)-EpOME	Lipids and lipid-like molecules	Fatty Acyls	+	11.88	C14826	0.00583264	0.0167809
Homobaldrinal		Miscellaneous	+	10	C16812	0.00582987	0.00525558
(1R)-(-)-Menthyl acetate	Lipids and lipid-like molecules	Monoterpenoids	+	10.49	C09870	0.00573847	0.0097328
Naringenin chalcone	Phenylpropanoids and polyketides	Flavonoids	+	6.54	C06561	0.00573152	0.00836858
5-O-Caffeoylshikimic acid	Phenylpropanoids and polyketides	Phenylpropanoids	+	9.95	C10434	0.00571588	0.00640517
Abietic acid	Lipids and lipid-like molecules	Diterpenoids	+	5.2	C06087	0.00570969	0.00586307
Diosbulbin C	Lipids and lipid-like molecules	Diterpenoids	+	10.77		0.00565714	0.0136503
Vanillic acid	Benzenoids	Phenols	+	3.78	C06672	0.00555805	0.00447995
5-Hydroxymethylfurfural	Organic oxygen compounds	Carbonyl compounds	+	2.95	C11101	0.00555565	0.0132156
Quillaic acid	Lipids and lipid-like molecules	Triterpenoids	+	12.94	C08972	0.00554214	0.00762179
(S)-Actinidine	Organoheterocyclic compounds	Pyridines and derivatives	+	2.8	C09910	0.00553795	0.00736296
2-Hydroxycinnamic acid	Phenylpropanoids and polyketides	Phenylpropanoids	+	5.44	C01772	0.00549346	0.0123253
Octadecyl p-coumarate	Phenylpropanoids and polyketides	Phenylpropanoids	+	12.07		0.00548385	0.0170852
Capsidiol	Lipids and lipid-like molecules	Prenol lipids	+	9.52	C09627	0.00544309	0.015984
O-Phosphocholine	Organic nitrogen compounds	Cholines	+	14.27	C00588	0.00542545	0.00197932
Cafestol	Lipids and lipid-like molecules	Diterpenoids	+	5.47	C09066	0.00541431	0.004554
Seneciphylline	Alkaloids and derivatives	Alkaloids	+	9.06	C10391	0.00541207	0.00751418
Podophyllotoxin	Lignans, neolignans and related compounds	Lignans	+	9.66	C10874	0.00536532	0.00410993
cis-Aconitic acid	Organic acids and derivatives	Organic acids and derivatives	+	1.46	C00417	0.00534097	0.00711259
Retrorsine	Alkaloids and derivatives	Alkaloids	+	0.72	C10364	0.00532163	0.0126078
Guaiacol	Benzenoids	Phenols	+	5.62	C15572	0.00532013	0.00791707
6''-O-Acetylglycitin	Phenylpropanoids and polyketides	Flavonoids	+	12.35		0.00528693	0.0107341
Morin	Phenylpropanoids and polyketides	Flavonoids	+	7.71	C10105	0.00527977	0.00975873
Norbixin	Lipids and lipid-like molecules	Prenol lipids	+	9.84	C08608	0.0052513	0.0115873
Cytisine	Alkaloids and derivatives	Alkaloids	+	1.22	C10763	0.00525061	0.00788816
Trimethylapigenin	Phenylpropanoids and polyketides	Flavonoids	+	10.8		0.00521558	0.00550544
Calenduloside E	Lipids and lipid-like molecules	Triterpenoids	+	12.55	C08964	0.00516591	0.00615779
Taurolithocholate	Lipids and lipid-like molecules	Steroids and steroid derivatives	+	13.78	C02592	0.00515599	0.00683042
Droserone		Quinones	+	12.12	C10335	0.00514249	0.00517091
Kaempferol	Phenylpropanoids and polyketides	Flavonoids	+	9.39	C05903	0.00509765	0.00364031
Questinol	Benzenoids	Anthraquinones	+	7.69	C17811	0.00503665	0.0205339
5-Tricosyl-1,3-benzenediol	Benzenoids	Phenols	+	13.85		0.00503164	0.00751759
3,4-Dihydroxyphenylacetaldehyde	Benzenoids	Benzene and substituted derivatives	+	4.05	C04043	0.00501833	0.00818718
Deoxyelephantopin	Lipids and lipid-like molecules	Sesquiterpenoids	+	2.66	C09388	0.00487192	0.00471488
N'-Formylkynurenine	Organic acids and derivatives	Amino acid and derivatives	+	9.51	C02700	0.00483161	0.00705002
Desacetylmatricarin	Lipids and lipid-like molecules	Sesquiterpenoids	+	8.73		0.00474687	0.0088252
Sulfuretin	Phenylpropanoids and polyketides	Flavonoids	+	8.9	C08730	0.0047033	0.0144607
Sinalbin		Miscellaneous	+	13.23	C08426	0.00468595	0.00712194
Cortolone-3-glucuronide	Organic oxygen compounds	Organooxygen compounds	+	12.3	C03033	0.00464997	0.0136677
Taxiphyllin	Benzenoids	Phenols	+	13.76	C01855	0.00463116	0.00502998
Propyl paraben	Benzenoids	Phenols	+	3.26		0.00460043	0.0101035
Schisandrol A	Lignans, neolignans and related compounds	Lignans	+	11.58	C17064	0.00459278	0.0131023
Ganoderal A	Lipids and lipid-like molecules	Triterpenoids	+	8.09		0.0045625	0.00344388
isoliquiritigenin	Phenylpropanoids and polyketides	flavonoids	+	9.73	C08650	0.00454882	0.0116499
Ergothioneine	Organic acids and derivatives	Carboxylic acids and derivatives	+	0.52	C05570	0.00452005	0.00966173
Xanthurenic acid	Organoheterocyclic compounds	Quinolines and derivatives	+	2.96	C02470	0.00450984	0.00575903
Acacetin	Phenylpropanoids and polyketides	Flavonoids	+	10.9	C01470	0.00445561	0.0101536
Denudatine	Alkaloids and derivatives	Alkaloids	+	1.59	C08680	0.0044383	0.00321306
Butyl 4-Hydroxybenzoate	Lignans, neolignans and related compounds	Lignans	+	4.56		0.00441801	0.00576132
Napellonine	Alkaloids and derivatives	Alkaloids	+	8.48	C08707	0.0043897	0.00601411
3-Methoxy-4-hydroxyphenylglycolaldehyde	Benzenoids	Phenols	+	7.99	C05583	0.00435536	0.00330661
Luteolinidin chloride	Phenylpropanoids and polyketides	Flavonoids	+	11.16	C08652	0.00433334	0.00953065
Dictamnine	Alkaloids and derivatives	Alkaloids	+	9.9	C10660	0.00433071	0.00788663
Cochlearine	Alkaloids and derivatives	Alkaloids	+	13.76	C10853	0.00426966	0.00534053
Kakuol	Benzenoids	Phenols	+	4.58	C16982	0.00426508	0.00530864
p-Coumaryl alcohol	Phenylpropanoids and polyketides	Phenylpropanoids	+	4.15	C02646	0.00425214	0.00635082
Dihydroconiferyl alcohol	Phenylpropanoids and polyketides	Phenylpropanoids	+	7.99	C10448	0.0042421	0.00810117
D-Pinitol	Organic oxygen compounds	Miscellaneous	+	0.62	C03844	0.00419099	0.00546875
D-1-Piperideine-2-carboxylic acid	Organoheterocyclic compounds	Pyridines and derivatives	+	1.74	C04092	0.00417392	0.011257
2,3-Dehydrosilybin A	Phenylpropanoids and polyketides	Flavonoids	+	5.53		0.00416582	0.00480661
Tropine acetate	Alkaloids and derivatives	Alkaloids	+	3.24	C12452	0.00416461	0.00727734
Piperitenone	Lipids and lipid-like molecules	Prenol lipids	+	9.92	C01951	0.00414344	0.00370526
Pyridoxamine 5'-phosphate	Organoheterocyclic compounds	Pyridines and derivatives	+	3.51	C00647	0.00410633	0.0127577
Actinidic acid	Lipids and lipid-like molecules	Triterpenoids	+	12.94		0.00410096	0.00298549
1-O-Caffeoylglucose	Organic oxygen compounds	Carbohydrates	+	4.92	C10433	0.00409103	0.00513673
Tectochrysin	Phenylpropanoids and polyketides	Flavonoids	+	9.88	C11621	0.00407134	0.00557679
Pelargonidin	Phenylpropanoids and polyketides	Flavonoids	+	8.98	C05904	0.00406095	0.0122734
Cyclocurcumin	Benzenoids	Phenols	+	11.18		0.0040395	0.0115633
Luvangetin	Phenylpropanoids and polyketides	Coumarins	+	4.48	C09273	0.00394366	0.00415636
4-Methoxycinnamaldehyde	Phenylpropanoids and polyketides	Phenylpropanoids	+	6.8	C10475	0.00394321	0.00430418
Glycyrrhetic acid 3-O-mono-beta-D-glucuronide	Lipids and lipid-like molecules	Triterpenoids	+	14.03		0.003936	0.00271867
Curcumenone	Lipids and lipid-like molecules	Sesquiterpenoids	+	10.56	C17492	0.00390898	0.0115531
Fucosterol	Lipids and lipid-like molecules	Steroids	+	12.08	C08817	0.00389929	0.0112124
cis-2-Methylaconitate	Organic acids and derivatives	Carboxylic acids and derivatives	+	3.8	C04225	0.00387401	0.00483183
Calycosin	Phenylpropanoids and polyketides	Flavonoids	+	9.1	C01562	0.00385943	0.00544183
7,8-Dihydroxyflavone	Phenylpropanoids and polyketides	Flavonoids	+	7.38		0.00385218	0.0033946
6-hydroxynicotinic acid	Organoheterocyclic compounds	Nicotinic acid derivatives	+	3.94	C01020	0.00384763	0.0048246
Cyanidin-3-O-rutinoside chloride	Phenylpropanoids and polyketides	Flavonoids	+	13.55	C04491	0.00382556	0.00674555
Spinasaponin A	Lipids and lipid-like molecules	Prenol lipids	+	11.23	C08984	0.00376275	0.00735055
Deguelin	Phenylpropanoids and polyketides	Flavonoids	+	12.92	C10417	0.00371764	0.0298804
Nb-Feruloyltryptamine	Alkaloids and derivatives	Alkaloids	+	11.57		0.00362627	0.00952021
1,3-Diphenyl-2-propen-1-one	Phenylpropanoids and polyketides	Flavonoids	+	8.25	C01484	0.00362534	0.00520854
Schaftoside	Phenylpropanoids and polyketides	Flavonoids	+	5.39	C10181	0.00354392	0.00521851
Platyphylline	Alkaloids and derivatives	Alkaloids	+	9.28	C10363	0.00353306	0.00824707
Zingerone	Benzenoids	Phenols	+	4.6	C17497	0.00352214	0.0045657
Alpha-Terpineol	Lipids and lipid-like molecules	Monoterpenoids	+	3.46	C11393	0.00351465	0.00524422
Adenosine 3',5'-diphosphate	Nucleosides, nucleotides, and analogues	Purine nucleotides	+	11.89	C00054	0.00351305	0.0102071
2-Aminomuconate semialdehyde	Organic acids and derivatives	Carboxylic acids and derivatives	+	1.19	C03824	0.00349789	0.00601665
16-Hydroxy hexadecanoic acid	Lipids and lipid-like molecules	Lipids	+	6.51	C18218	0.00344216	0.0041027
6(1H)-Azulenone, 2,3-dihydro-1,4-dimethyl		Miscellaneous	+	8.73		0.00342886	0.00501539
Toluene-cis-dihydrodiol	Organic oxygen compounds	polyol	+	1.78	C04592	0.00342783	0.00600916
L-Quebrachitol	Organic oxygen compounds	Miscellaneous	+	4.59	C08257	0.00336065	0.00709382
6-Methoxymellein	Organoheterocyclic compounds	Benzopyrans	+	8.22	C02381	0.00334792	0.00412092
Dalbergioidin	Phenylpropanoids and polyketides	Flavonoids	+	5.99	C10415	0.00332408	0.00561671
Luteolin	Phenylpropanoids and polyketides	flavonoids	+	8.03	C01514	0.00330141	0.00479225
(-)-Borneol	Lipids and lipid-like molecules	Monoterpenoids	+	3.42	C01766	0.0032868	0.00524422
Rutacridone	Alkaloids and derivatives	Alkaloids	+	12.87	C10738	0.00328315	0.00689647
Jasmonic acid	Lipids and lipid-like molecules	Fatty Acyls	+	6.73	C08491	0.00324719	0.00554808
Lactupicrin	Lipids and lipid-like molecules	Sesquiterpenoids	+	13.8	C09490	0.00323531	0.00400132
3-Hydroxy-2-methylpyridine	Alkaloids and derivatives	Alkaloids	+	1.44		0.00323292	0.00356563
Morusin	Phenylpropanoids and polyketides	Flavonoids	+	4.9	C10106	0.00318009	0.0139039
C-Veratroylglycol	Phenylpropanoids and polyketides	Phenylpropanoids	+	3.47		0.00314926	0.00206692
Citreorosein	Benzenoids	Anthraquinones	+	7.59	C17810	0.00313798	0.00769422
Tenulin	Lipids and lipid-like molecules	Sesquiterpenoids	+	4.23	C09557	0.00312522	0.00316799
Ethyl 3,4,5-trimethoxybenzoate	Benzenoids	Phenols	+	0.53		0.00302654	0.00547929
7beta-(3-Ethyl-cis-crotonoyloxy)-1alpha-(2-methylbutyryloxy)-3,14-dehydro-Z-notonipetranone	Lipids and lipid-like molecules	Sesquiterpenoids	+	13.87		0.00298802	0.00275572
N-Feruloyl putrescine	Benzenoids	Phenolamides	+	4.33	C10497	0.00297895	0.0103494
Coniferyl alcohol	Phenylpropanoids and polyketides	Phenylpropanoids	+	3.27	C00590	0.00292839	0.00582382
Chalconaringenin	Phenylpropanoids and polyketides	flavonoids	+	8.78	C06561	0.0029246	0.0274774
25-Hydroxyvitamin D2-25-glucuronide	Organic oxygen compounds	Organooxygen compounds	+	13.7	C03033	0.00291796	0.00575515
Liquiritigenin	Phenylpropanoids and polyketides	Flavonoids	+	9.65	C09762	0.00287887	0.00662468
Scopolamine	Alkaloids and derivatives	Alkaloids	+	6.86	C01851	0.00285998	0.00734149
Phosphonoacetate	Organic acids and derivatives	Organic acids	+	1.88	C05682	0.00279579	0.0066586
Isopulegol	Lipids and lipid-like molecules	Monoterpenoids	+	2.46		0.00274675	0.00741631
Sesamin	Lignans, neolignans and related compounds	Lignans	+	10.09	C10882	0.00270103	0.00405872
Levodopa	Organic acids and derivatives	Amino acid and derivatives	+	9.87	C00355	0.00267294	0.0047092
Cymarin	Lipids and lipid-like molecules	Steroids and steroid derivatives	+	9.11	C08859	0.00267112	0.0035388
Oxoglaucine	Alkaloids and derivatives	Alkaloids	+	13.83		0.00266835	0.00745365
Dulcoside A	Lipids and lipid-like molecules	Diterpenoids	+	7.54		0.00266756	0.00287928
5-Hydroxyconiferaldehyde	Phenylpropanoids and polyketides	Phenylpropanoids	+	4.61	C12204	0.00265568	0.00709382
Theophylline	Alkaloids and derivatives	Alkaloids	+	3.92	C07130	0.00264532	0.0030157
Harmaline	Alkaloids and derivatives	Alkaloids	+	10	C06536	0.00264442	0.00503679
Scutellarein	Phenylpropanoids and polyketides	Flavonoids	+	8.12	C10184	0.00252541	0.0073948
Flavone	Phenylpropanoids and polyketides	Flavonoids	+	4.13	C15608	0.00251765	0.00393264
Beta-Carotene		Vitamins	+	13.59	C02094	0.00245627	0.00332516
Mangostanol	Organoheterocyclic compounds	Xanthones	+	13.32		0.00244175	0.00574421
2,6-Dimethyl-7-octene-2,3,6-triol	Lipids and lipid-like molecules	Monoterpenoids	+	3.82		0.00232003	0.00344929
Beta-D-Glucose	Organic oxygen compounds	Organooxygen compounds	+	3.27	C00221	0.00229353	0.00494938
Metanephrine	Benzenoids	Phenols	+	2.13	C05588	0.00227649	0.0055072
Glycyrrhetinic acid	Lipids and lipid-like molecules	Triterpenoids	+	9.23		0.00225812	0.00287287
Cianidanol	Phenylpropanoids and polyketides	flavonoids	+	4.5	C06562	0.0022029	0.00252135
Gallocatechin	Phenylpropanoids and polyketides	flavonoids	+	3.36	C12127	0.00216423	0.00341273
Diosbulbin D	Lipids and lipid-like molecules	Diterpenoids	+	2.63		0.0021588	0.00666866
5-Heptadecylresorcinol	Benzenoids	Phenols	+	7.44		0.00214687	0.00872246
Tyramine	Organic acids and derivatives	Amino acid and derivatives	+	3.26	C00483	0.00211898	0.00490388
2'-Hydroxygenistein	Phenylpropanoids and polyketides	Flavonoids	+	7.59	C12134	0.00211205	0.00516853
Testosterone	Lipids and lipid-like molecules	Steroids	+	5.98	C00535	0.00209507	0.00622843
Cheilanthifoline		Miscellaneous	+	14.13	C05174	0.00209281	0.00936925
Piperidine	Alkaloids and derivatives	Alkaloids	+	2.25	C01746	0.00206177	0.00652855
Isofraxidin	Phenylpropanoids and polyketides	Phenylpropanoids	+	4.25	C17480	0.00194841	0.00277496
Cryptomeridiol 11-rhamnoside	Lipids and lipid-like molecules	Sesquiterpenoids	+	8.31		0.00183941	0.00448695
Astrocasine	Alkaloids and derivatives	Alkaloids	+	13.94	C10130	0.00178769	0.00249093
Vicenin 2	Phenylpropanoids and polyketides	Flavonoids	+	4.98	C10195	0.00159371	0.00704732
Bilirubin	Organic nitrogen compounds	Organoheterocyclic compounds	+	12.2	C00486	0.00158318	0.0125478
Bergaptol	Phenylpropanoids and polyketides	Coumarins	+	7.44	C00758	0.00155549	0.00354705
N-γ-Acetyl-N-2-Formyl-5-methoxykynurenamine	Organic acids and derivatives	Amino acid and derivatives	+	3.79	C05642	0.00149806	0.00332969
Ganoderic acid Jb	Lipids and lipid-like molecules	Triterpenoids	+	9.24		0.00149674	0.0041415
Irisflorentin	Phenylpropanoids and polyketides	Flavonoids	+	8.64	C17958	0.0014886	0.00754102
Baccatin III	Lipids and lipid-like molecules	Diterpenoids	+	9.95	C11900	0.00139059	0.00343013
Cinnamoylcocaine	Alkaloids and derivatives	Alkaloids	+	11.56	C10852	0.00138079	0.0105026
Phenylacetonitrile	Benzenoids	Benzene and substituted derivatives	+	3.76	C16074	0.00133014	0.00246249
Pyridoxal 5'-phosphate	Organoheterocyclic compounds	Pyridines and derivatives	+	1.8	C00018	0.0012939	0.00328511
Bryodulcosigenin	Lipids and lipid-like molecules	Triterpenoids	+	9.94	C08789	0.00128068	0.00437289
Curcolone	Lipids and lipid-like molecules	Sesquiterpenoids	+	8.37		0.00125898	0.0066004
beta-Lactose	Organic oxygen compounds	Carbohydrates	+	4.57	C01970	0.00123207	0.00511652
5,7-Dihydroxyisoflavone	Phenylpropanoids and polyketides	Flavonoids	+	14.24	C02168	0.00116691	0.00142397
Mitragynine	Alkaloids and derivatives	Corynanthean-type alkaloids	-	11.1	C09226	0.00110462	0.00711365
Officinalisinin I	Lipids and lipid-like molecules	Steroids and steroid derivatives	+	14.01	C08904	0.00103968	0.00404377
Pterosin D	Lipids and lipid-like molecules	Sesquiterpenoids	+	3.29		0.000944821	0.00530938
Liriodenine	Alkaloids and derivatives	Alkaloids	+	9.68	C09567	0.000828845	0.00180888
Cepharanthine	Alkaloids and derivatives	Alkaloids	+	13.51	C09391	0.000425389	0.00258748
Rebaudioside B	Lipids and lipid-like molecules	Diterpenoids	+	13.95		0.000263611	0.00127966
Delta-Tocotrienol	Benzenoids	Phenols	-	11.5	C14156	0.000165647	0.00433981
Lanatoside C	Lipids and lipid-like molecules	Steroids	+	11.84	C13470	0.000165647	0.0045172
ionmode: Positive and negative ionmode. - indicates negative and + indicates positive
rt：Retention time
KEGG_ID: Substance number in the KEGG database
Mean GTs: Mean relative quantitative values for samples reps
Mean QC: Mean relative quantitative values for quality control smples reps

## Sheet: Table S6
Table S6. List of GTs development-related genes.
Gene ID	O_vs_GTs_DESeq2_log2FC	F_vs_GTs_T103_DESeq2_log2FC	NGTs_vs_GTs_DESeq2_log2FC	COG_class	COG_class_annotation	GO_annotation	KEGG_annotation	KEGG_pathway_annotation	KOG_class	KOG_class_annotation	Pfam_annotation	Swiss_Prot_annotation	eggNOG_class	eggNOG_class_annotation	NR_annotation	GO_second_level_annotation
Csa2G028490	7.92364	8.21965	4.41349	--	--	Molecular Function: oxidoreductase activity, acting on single donors with incorporation of molecular oxygen, incorporation of two atoms of oxygen (GO:0016702);; Molecular Function: metal ion binding (GO:0046872);;	K15718|1.5e-30|csv:101206327|K15718 linoleate 9S-lipoxygenase [EC:1.13.11.58] | (RefSeq) linoleate 9S-lipoxygenase 6	Linoleic acid metabolism (ko00591)	--	--	Lipoxygenase	Probable linoleate 9S-lipoxygenase 4 OS=Solanum tuberosum OX=4113 GN=LOX1.4 PE=2 SV=1	E	Amino acid transport and metabolism	linoleate 9S-lipoxygenase 6 [Cucumis sativus]	molecular function: catalytic activity (GO:0003824);; biological process: metabolic process (GO:0008152);; biological process: single-organism process (GO:0044699);; molecular function: binding (GO:0005488)
Csa7G414460	7.88156	10.4498	2.27195	[IQR]	Lipid transport and metabolism;; Secondary metabolites biosynthesis, transport and catabolism;; General function prediction only	--	K13070|1.5e-56|dosa:Os04t0179200-01|K13070 momilactone-A synthase [EC:1.1.1.295] | (RefSeq) Os04g0179200, MAS, MOMILACTONE_A_SYNTHASE; Similar to Stem secoisolariciresinol dehydrogenase (Fragment).	Diterpenoid biosynthesis (ko00904)	[R]	General function prediction only	Enoyl-(Acyl carrier protein) reductase	Short-chain dehydrogenase reductase 3b OS=Arabidopsis thaliana OX=3702 GN=SDR3b PE=2 SV=1	Q	Secondary metabolites biosynthesis, transport and catabolism	short-chain dehydrogenase reductase 3b [Cucumis sativus]	--
Csa7G396330	7.47035	11.9754	1.44488	--	--	Cellular Component: integral component of membrane (GO:0016021);;	K15255|7.5e-21|nsy:104233171|K15255 ATP-dependent DNA helicase PIF1 [EC:3.6.4.12] | (RefSeq) ATP-dependent DNA helicase PIF1-like	--	--	--	Ferritin-like domain	Desiccation-related protein PCC13-62 OS=Craterostigma plantagineum OX=4153 PE=2 SV=1	S	Function unknown	desiccation-related protein PCC13-62 [Cucumis sativus]	cellular component: membrane (GO:0016020);; cellular component: membrane part (GO:0044425)
Csa4G146240	7.43744	9.01686	2.18306	--	--	Biological Process: lipid transport (GO:0006869);;	--	--	--	--	Probable lipid transfer	--	S	Function unknown	hypothetical protein Csa_005848 [Cucumis sativus]	biological process: single-organism process (GO:0044699);; biological process: localization (GO:0051179)
Csa3G852480	7.31473	7.52308	1.39843	[G]	Carbohydrate transport and metabolism	Biological Process: carbohydrate metabolic process (GO:0005975);; Molecular Function: beta-glucosidase activity (GO:0008422);;	K05350|0.0e+00|csv:101215621|K05350 beta-glucosidase [EC:3.2.1.21] | (RefSeq) beta-glucosidase 18	Cyanoamino acid metabolism (ko00460);; Starch and sucrose metabolism (ko00500);; Phenylpropanoid biosynthesis (ko00940)	[G]	Carbohydrate transport and metabolism	Glycosyl hydrolase family 1	Beta-glucosidase 18 OS=Oryza sativa subsp. japonica OX=39947 GN=BGLU18 PE=3 SV=2	G	Carbohydrate transport and metabolism	beta-glucosidase 18 [Cucumis sativus]	biological process: metabolic process (GO:0008152);; molecular function: catalytic activity (GO:0003824)
Csa1G662790	7.00296	9.19913	1.98019	--	--	Cellular Component: cell wall (GO:0005618);; Molecular Function: manganese ion binding (GO:0030145);; Molecular Function: nutrient reservoir activity (GO:0045735);; Cellular Component: apoplast (GO:0048046);;	K00384|7.2e-10|vvi:109124153|K00384 thioredoxin reductase (NADPH) [EC:1.8.1.9] | (RefSeq) thioredoxin reductase 1-like	Selenocompound metabolism (ko00450)	--	--	Cupin	Germin-like protein subfamily 1 member 17 OS=Arabidopsis thaliana OX=3702 GN=At5g39150 PE=2 SV=1	S	Function unknown	germin-like protein subfamily 1 member 17 [Cucumis sativus]	cellular component: cell (GO:0005623);; cellular component: cell part (GO:0044464);; molecular function: binding (GO:0005488);; molecular function: nutrient reservoir activity (GO:0045735);; cellular component: extracellular region (GO:0005576)
Csa7G002520	6.80207	6.6397	2.37407	[R]	General function prediction only	--	K23050|1.6e-177|csv:101209637|K23050 phenylcoumaran benzylic ether reductase [EC:1.3.1.-] | (RefSeq) phenylcoumaran benzylic ether reductase Pyrc5 isoform X1	--	--	--	NmrA-like family	Phenylcoumaran benzylic ether reductase Pyrc5 OS=Pyrus communis OX=23211 GN=PYRC5 PE=1 SV=1	S	Function unknown	phenylcoumaran benzylic ether reductase Pyrc5 isoform X1 [Cucumis sativus]	--
Csa5G623650	6.7238	10.8385	1.00291	--	--	Molecular Function: helicase activity (GO:0004386);;	K17098|1.0e-39|csv:101221769|K17098 annexin D | (RefSeq) annexin D3	--	--	--	--	--	U	Intracellular trafficking, secretion, and vesicular transport	repetitive proline-rich cell wall protein 1-like [Cucumis sativus]	molecular function: catalytic activity (GO:0003824)
Csa4G082440	6.70426	12.2996	2.14581	[R]	General function prediction only	--	--	--	--	--	--	Pathogen-related protein OS=Hordeum vulgare OX=4513 PE=2 SV=2	S	Function unknown	pathogen-related protein [Cucumis sativus]	--
Csa5G623640	6.53169	7.55579	1.78802	--	--	--	K17098|3.5e-10|csv:101221769|K17098 annexin D | (RefSeq) annexin D3	--	--	--	--	--	--	--	hypothetical protein Csa_008879 [Cucumis sativus]	--
Csa5G147470	6.5231	9.41155	2.04918	[R]	General function prediction only	Molecular Function: alcohol dehydrogenase activity, zinc-dependent (GO:0004024);; Cellular Component: cytosol (GO:0005829);; Molecular Function: zinc ion binding (GO:0008270);; Biological Process: formaldehyde catabolic process (GO:0046294);; Molecular Function: S-(hydroxymethyl)glutathione dehydrogenase activity (GO:0051903);;	K00001|2.3e-226|csv:101210776|K00001 alcohol dehydrogenase [EC:1.1.1.1] | (RefSeq) alcohol dehydrogenase-like 4	Glycolysis / Gluconeogenesis (ko00010);; Fatty acid degradation (ko00071);; Tyrosine metabolism (ko00350)	[Q]	Secondary metabolites biosynthesis, transport and catabolism	Alcohol dehydrogenase GroES-like domain	Alcohol dehydrogenase-like 4 OS=Arabidopsis thaliana OX=3702 GN=At1g64710 PE=2 SV=1	Q	Secondary metabolites biosynthesis, transport and catabolism	alcohol dehydrogenase-like 4 [Cucumis sativus]	molecular function: catalytic activity (GO:0003824);; biological process: metabolic process (GO:0008152);; biological process: single-organism process (GO:0044699);; cellular component: cell (GO:0005623);; cellular component: cell part (GO:0044464);; molecular function: binding (GO:0005488);; biological process: cellular process (GO:0009987);; biological process: response to stimulus (GO:0050896)…
Csa2G028500	6.51455	7.30962	1.31467	--	--	Molecular Function: molecular_function (GO:0003674);; Molecular Function: catalytic activity (GO:0003824);; Cellular Component: cellular_component (GO:0005575);; Cellular Component: intracellular (GO:0005622);; Cellular Component: cell (GO:0005623);; Cellular Component: cytoplasm (GO:0005737);; Biological Process: biological_process (GO:0008150);; Biological Process: metabolic process (GO:0008152…	K15718|6.8e-45|csv:101206327|K15718 linoleate 9S-lipoxygenase [EC:1.13.11.58] | (RefSeq) linoleate 9S-lipoxygenase 6	Linoleic acid metabolism (ko00591)	--	--	--	Linoleate 9S-lipoxygenase 1 OS=Arabidopsis thaliana OX=3702 GN=LOX1 PE=1 SV=1	E	Amino acid transport and metabolism	linoleate 9S-lipoxygenase 6 [Cucumis sativus]	molecular function: catalytic activity (GO:0003824);; cellular component: cell (GO:0005623);; cellular component: cell part (GO:0044464);; biological process: metabolic process (GO:0008152);; biological process: single-organism process (GO:0044699)
Csa6G079750	6.42351	9.2583	1.40691	[I]	Lipid transport and metabolism	Molecular Function: iron ion binding (GO:0005506);; Biological Process: lipid biosynthetic process (GO:0008610);; Cellular Component: membrane (GO:0016020);; Cellular Component: integral component of membrane (GO:0016021);; Molecular Function: oxidoreductase activity (GO:0016491);;	K15404|0.0e+00|csv:101222843|K15404 aldehyde decarbonylase [EC:4.1.99.5] | (RefSeq) very-long-chain aldehyde decarbonylase CER1	Cutin, suberine and wax biosynthesis (ko00073)	--	--	WAX2 C-terminal domain	Very-long-chain aldehyde decarbonylase CER1 OS=Arabidopsis thaliana OX=3702 GN=CER1 PE=1 SV=1	S	Function unknown	very-long-chain aldehyde decarbonylase CER1 [Cucumis sativus]	molecular function: binding (GO:0005488);; biological process: metabolic process (GO:0008152);; biological process: single-organism process (GO:0044699);; cellular component: membrane (GO:0016020);; cellular component: membrane part (GO:0044425);; molecular function: catalytic activity (GO:0003824)
Csa3G171860	6.27679	6.52386	1.12834	--	--	Biological Process: defense response (GO:0006952);;	--	--	--	--	Pathogenesis-related protein Bet v 1 family	MLP-like protein 31 OS=Arabidopsis thaliana OX=3702 GN=MLP31 PE=2 SV=2	S	Function unknown	MLP-like protein 31 [Cucumis sativus]	biological process: response to stimulus (GO:0050896)
Csa7G037540	6.2613	9.84356	1.38751	--	--	--	--	--	--	--	--	--	--	--	hypothetical protein Csa_020584 [Cucumis sativus]	--
Csa5G151500	6.09731	10.9818	1.56064	--	--	--	--	--	--	--	--	--	S	Function unknown	hypothetical protein Csa_000107 [Cucumis sativus]	--
Csa1G009710	6.063	8.6619	2.01692	--	--	Biological Process: response to acid chemical (GO:0001101);; Molecular Function: molecular_function (GO:0003674);; Molecular Function: nucleic acid binding (GO:0003676);; Molecular Function: DNA binding (GO:0003677);; Molecular Function: binding (GO:0005488);; Molecular Function: protein binding (GO:0005515);; Cellular Component: cellular_component (GO:0005575);; Cellular Component: intracellular…	K15777|1.9e-18|mesc:110630336|K15777 4,5-DOPA dioxygenase extradiol [EC:1.13.11.-] | (RefSeq) uncharacterized protein LOC110630336	Betalain biosynthesis (ko00965)	--	--	ZF-HD protein dimerisation region	Mini zinc finger protein 3 OS=Arabidopsis thaliana OX=3702 GN=MIF3 PE=1 SV=1	S	Function unknown	mini zinc finger protein 3 [Cucumis sativus]	biological process: response to stimulus (GO:0050896);; molecular function: binding (GO:0005488);; cellular component: cell (GO:0005623);; cellular component: cell part (GO:0044464);; cellular component: organelle (GO:0043226);; biological process: biological regulation (GO:0065007);; biological process: multicellular organismal process (GO:0032501);; biological process: developmental process (GO…
Csa2G172480	5.9166	6.06248	1.20015	[S]	Function unknown	Molecular Function: methyltransferase activity (GO:0008168);;	K00574|7.1e-156|csv:101213610|K00574 cyclopropane-fatty-acyl-phospholipid synthase [EC:2.1.1.79] | (RefSeq) uncharacterized protein LOC101213610 isoform X1	--	--	--	Mycolic acid cyclopropane synthetase	--	M	Cell wall/membrane/envelope biogenesis	uncharacterized protein LOC101213610 isoform X2 [Cucumis sativus]	molecular function: catalytic activity (GO:0003824)
Csa2G006270	5.71213	5.7576	1.26868	--	--	Molecular Function: DNA binding (GO:0003677);; Molecular Function: transcription factor activity, sequence-specific DNA binding (GO:0003700);; Cellular Component: nucleus (GO:0005634);;	K13434|2.7e-18|gmx:100794593|K13434 pathogenesis-related genes transcriptional activator PTI6 | (RefSeq) pathogenesis-related genes transcriptional activator PTI6	Plant-pathogen interaction (ko04626)	--	--	AP2 domain	Ethylene-responsive transcription factor WIN1 OS=Arabidopsis thaliana OX=3702 GN=WIN1 PE=2 SV=1	K	Transcription	ethylene-responsive transcription factor WIN1 [Cucumis sativus]	molecular function: binding (GO:0005488);; molecular function: nucleic acid binding transcription factor activity (GO:0001071);; biological process: biological regulation (GO:0065007);; cellular component: cell (GO:0005623);; cellular component: organelle (GO:0043226);; cellular component: cell part (GO:0044464)
Csa3G149960	5.62523	4.20584	1.17032	[G]	Carbohydrate transport and metabolism	Molecular Function: channel activity (GO:0015267);; Cellular Component: integral component of membrane (GO:0016021);;	K09874|1.1e-137|cmo:103483738|K09874 aquaporin NIP | (RefSeq) probable aquaporin NIP7-1	--	[G]	Carbohydrate transport and metabolism	Major intrinsic protein	Probable aquaporin NIP7-1 OS=Arabidopsis thaliana OX=3702 GN=NIP7-1 PE=2 SV=2	G	Carbohydrate transport and metabolism	probable aquaporin NIP7-1 [Cucumis sativus]	molecular function: transporter activity (GO:0005215);; biological process: localization (GO:0051179);; cellular component: membrane (GO:0016020);; cellular component: membrane part (GO:0044425)
Csa3G748220	5.54752	7.10843	1.38409	--	--	Cellular Component: nucleus (GO:0005634);; Biological Process: regulation of transcription, DNA-templated (GO:0006355);; Molecular Function: sequence-specific DNA binding (GO:0043565);;	K09338|1.7e-33|crb:17890479|K09338 homeobox-leucine zipper protein | (RefSeq) homeobox-leucine zipper protein ATHB-22	--	[K]	Transcription	Homeodomain	Putative homeobox-leucine zipper protein ATHB-51 OS=Arabidopsis thaliana OX=3702 GN=ATHB-51 PE=2 SV=2	K	Transcription	PREDICTED: homeobox-leucine zipper protein ATHB-22-like isoform X1 [Cucumis melo]	cellular component: cell (GO:0005623);; cellular component: organelle (GO:0043226);; cellular component: cell part (GO:0044464);; biological process: biological regulation (GO:0065007);; molecular function: binding (GO:0005488)
Csa3G888570	5.4534	5.52586	1.29897	--	--	Cellular Component: cellular_component (GO:0005575);; Cellular Component: intracellular (GO:0005622);; Cellular Component: cell (GO:0005623);; Cellular Component: cytoplasm (GO:0005737);; Cellular Component: endosome (GO:0005768);; Cellular Component: Golgi apparatus (GO:0005794);; Cellular Component: trans-Golgi network (GO:0005802);; Biological Process: response to stress (GO:0006950);; Biologi…	K12472|4.4e-33|cqi:110701739|K12472 epidermal growth factor receptor substrate 15 | (RefSeq) GATA zinc finger domain-containing protein 14-like	Endocytosis (ko04144)	--	--	BURP domain	BURP domain protein RD22 OS=Arabidopsis thaliana OX=3702 GN=RD22 PE=2 SV=1	S	Function unknown	BURP domain protein RD22 [Cucumis sativus]	cellular component: cell (GO:0005623);; cellular component: cell part (GO:0044464);; cellular component: organelle (GO:0043226);; cellular component: organelle part (GO:0044422);; biological process: response to stimulus (GO:0050896)
Csa3G027190	5.45255	5.14835	1.85639	--	--	--	--	--	--	--	Hydrophobic seed protein	Putative lipid-binding protein AIR1 OS=Arabidopsis thaliana OX=3702 GN=AIR1 PE=2 SV=1	--	--	putative lipid-binding protein AIR1B [Cucumis sativus]	--
Csa5G602750	5.40893	7.29727	1.01394	--	--	Molecular Function: protein phosphatase inhibitor activity (GO:0004864);; Biological Process: defense response (GO:0006952);; Biological Process: abscisic acid-activated signaling pathway (GO:0009738);; Molecular Function: abscisic acid binding (GO:0010427);; Molecular Function: signaling receptor activity (GO:0038023);;	K10781|1.6e-24|psom:113347984|K10781 fatty acyl-ACP thioesterase B [EC:3.1.2.14 3.1.2.21] | (RefSeq) uncharacterized protein LOC113347984 isoform X1	Fatty acid biosynthesis (ko00061);; Fatty acid metabolism (ko01212)	--	--	Pathogenesis-related protein Bet v 1 family	MLP-like protein 423 OS=Arabidopsis thaliana OX=3702 GN=MLP423 PE=2 SV=1	S	Function unknown	MLP-like protein 423 [Cucumis sativus]	molecular function: molecular function regulator (GO:0098772);; biological process: biological regulation (GO:0065007);; biological process: response to stimulus (GO:0050896);; biological process: cellular process (GO:0009987);; biological process: signaling (GO:0023052);; biological process: single-organism process (GO:0044699);; molecular function: binding (GO:0005488);; molecular function: sig…
Csa7G414500	5.40159	6.38572	1.54327	[IQR]	Lipid transport and metabolism;; Secondary metabolites biosynthesis, transport and catabolism;; General function prediction only	--	K09841|5.0e-55|soe:110784079|K09841 xanthoxin dehydrogenase [EC:1.1.1.288] | (RefSeq) xanthoxin dehydrogenase-like	Carotenoid biosynthesis (ko00906)	[R]	General function prediction only	Enoyl-(Acyl carrier protein) reductase	Short-chain dehydrogenase reductase 3b OS=Arabidopsis thaliana OX=3702 GN=SDR3b PE=2 SV=1	Q	Secondary metabolites biosynthesis, transport and catabolism	short-chain dehydrogenase reductase 3b [Cucumis sativus]	--
Csa1G288020	5.37047	6.77167	1.80174	--	--	Cellular Component: plasma membrane (GO:0005886);; Cellular Component: integral component of membrane (GO:0016021);; Molecular Function: transmembrane transporter activity (GO:0022857);;	K17500|7.2e-39|nta:107765414|K17500 integrin-linked kinase-associated serine/threonine phosphatase 2C [EC:3.1.3.16] | (RefSeq) WAT1-related protein At3g18200-like	--	--	--	EamA-like transporter family	WAT1-related protein At4g30420 OS=Arabidopsis thaliana OX=3702 GN=At4g30420 PE=3 SV=1	S	Function unknown	WAT1-related protein At4g28040 [Cucumis sativus]	cellular component: cell (GO:0005623);; cellular component: membrane (GO:0016020);; cellular component: cell part (GO:0044464);; cellular component: membrane part (GO:0044425);; molecular function: transporter activity (GO:0005215);; biological process: localization (GO:0051179)
Csa4G286940	5.32679	3.27743	2.04958	--	--	Molecular Function: oxidoreductase activity, acting on single donors with incorporation of molecular oxygen, incorporation of two atoms of oxygen (GO:0016702);; Biological Process: lipid oxidation (GO:0034440);; Molecular Function: metal ion binding (GO:0046872);;	K00454|7.8e-125|csv:101216566|K00454 lipoxygenase [EC:1.13.11.12] | (RefSeq) linoleate 13S-lipoxygenase 2-1, chloroplastic	Linoleic acid metabolism (ko00591);; alpha-Linolenic acid metabolism (ko00592)	--	--	Lipoxygenase	Lipoxygenase 2.3, chloroplastic OS=Hordeum vulgare OX=4513 GN=LOX2.3 PE=1 SV=1	E	Amino acid transport and metabolism	linoleate 13S-lipoxygenase 2-1, chloroplastic [Cucumis sativus]	molecular function: catalytic activity (GO:0003824);; biological process: metabolic process (GO:0008152);; biological process: single-organism process (GO:0044699);; biological process: cellular process (GO:0009987);; molecular function: binding (GO:0005488)
Csa3G182110	5.28965	5.42671	1.74298	--	--	Cellular Component: integral component of membrane (GO:0016021);;	--	--	[R]	General function prediction only	Glycosyl transferase family 90	--	S	Function unknown	protein O-glucosyltransferase 1 [Cucumis sativus]	cellular component: membrane (GO:0016020);; cellular component: membrane part (GO:0044425)
Csa3G119480	5.06911	5.411	1.90888	--	--	--	--	--	--	--	--	--	--	--	uncharacterized protein At4g00950 isoform X1 [Cucumis sativus]	--
Csa3G698500	4.9671	6.06654	1.64183	[QV]	Secondary metabolites biosynthesis, transport and catabolism;; Defense mechanisms	Molecular Function: monooxygenase activity (GO:0004497);; Molecular Function: iron ion binding (GO:0005506);; Molecular Function: oxidoreductase activity, acting on paired donors, with incorporation or reduction of molecular oxygen (GO:0016705);; Molecular Function: heme binding (GO:0020037);;	K23814|7.5e-91|csv:101210388|K23814 cytochrome P450 family 705 subfamily A [EC:1.14.-.-] | (RefSeq) cytochrome P450 705A12	--	[Q]	Secondary metabolites biosynthesis, transport and catabolism	Cytochrome P450	3,9-dihydroxypterocarpan 6A-monooxygenase OS=Glycine max OX=3847 GN=CYP93A1 PE=1 SV=1	Q	Secondary metabolites biosynthesis, transport and catabolism	cytochrome P450 705A12 [Cucumis sativus]	molecular function: catalytic activity (GO:0003824);; biological process: metabolic process (GO:0008152);; biological process: single-organism process (GO:0044699);; molecular function: binding (GO:0005488)
Csa6G425780	4.80462	4.69531	1.09707	--	--	--	--	--	--	--	--	Protein GL2-INTERACTING REPRESSOR 2 OS=Arabidopsis thaliana OX=3702 GN=GIR2 PE=1 SV=1	--	--	hypothetical protein Csa_002820 [Cucumis sativus]	--
Csa2G296100	4.78802	6.76041	1.39278	[IR]	Lipid transport and metabolism;; General function prediction only	Molecular Function: lipase activity (GO:0016298);;	K00679|2.2e-35|cic:CICLE_v10027727mg|K00679 phospholipid:diacylglycerol acyltransferase [EC:2.3.1.158] | (RefSeq) hypothetical protein	Glycerolipid metabolism (ko00561)	--	--	GDSL-like Lipase/Acylhydrolase	GDSL esterase/lipase 1 OS=Arabidopsis thaliana OX=3702 GN=GLIP1 PE=1 SV=1	--	--	hypothetical protein Csa_006781 [Cucumis sativus]	molecular function: catalytic activity (GO:0003824)
Csa2G429010	4.70466	4.68773	1.22376	--	--	Molecular Function: transferase activity, transferring acyl groups other than amino-acyl groups (GO:0016747);;	K19861|1.1e-174|mcha:111017149|K19861 benzyl alcohol O-benzoyltransferase [EC:2.3.1.196 2.3.1.232] | (RefSeq) benzyl alcohol O-benzoyltransferase-like	--	--	--	Transferase family	Benzyl alcohol O-benzoyltransferase OS=Nicotiana tabacum OX=4097 GN=HSR201 PE=1 SV=1	T	Signal transduction mechanisms	benzyl alcohol O-benzoyltransferase [Cucumis sativus]	molecular function: catalytic activity (GO:0003824)
Csa6G324880	4.66426	4.55632	1.8946	--	--	--	K15255|1.9e-27|nsy:104233171|K15255 ATP-dependent DNA helicase PIF1 [EC:3.6.4.12] | (RefSeq) ATP-dependent DNA helicase PIF1-like	--	--	--	Ferritin-like domain	Desiccation-related protein PCC13-62 OS=Craterostigma plantagineum OX=4153 PE=2 SV=1	S	Function unknown	LOW QUALITY PROTEIN: desiccation-related protein PCC13-62 [Cucumis sativus]	--
Csa3G171870	4.6208	9.0749	1.51606	--	--	Biological Process: defense response (GO:0006952);;	--	--	--	--	Pathogenesis-related protein Bet v 1 family	MLP-like protein 43 OS=Arabidopsis thaliana OX=3702 GN=MLP43 PE=1 SV=1	S	Function unknown	MLP-like protein 43 [Cucumis sativus]	biological process: response to stimulus (GO:0050896)
Csa2G264000	4.53935	5.87364	1.12343	--	--	--	--	--	--	--	Pollen protein Ole e 1 like	--	S	Function unknown	protodermal factor 1 [Cucumis sativus]	--
Csa2G349090	4.45398	10.4264	2.54238	--	--	Molecular Function: DNA binding (GO:0003677);; Molecular Function: transcription factor activity, sequence-specific DNA binding (GO:0003700);; Cellular Component: nucleus (GO:0005634);;	K09286|5.6e-25|var:108344356|K09286 EREBP-like factor | (RefSeq) ethylene-responsive transcription factor LEP	--	--	--	AP2 domain	Ethylene-responsive transcription factor ESR1 OS=Arabidopsis thaliana OX=3702 GN=ESR1 PE=1 SV=1	K	Transcription	ethylene-responsive transcription factor ESR2 [Cucumis sativus]	molecular function: binding (GO:0005488);; molecular function: nucleic acid binding transcription factor activity (GO:0001071);; biological process: biological regulation (GO:0065007);; cellular component: cell (GO:0005623);; cellular component: organelle (GO:0043226);; cellular component: cell part (GO:0044464)
Csa4G286950	4.39538	9.64851	1.47059	--	--	Molecular Function: oxidoreductase activity, acting on single donors with incorporation of molecular oxygen, incorporation of two atoms of oxygen (GO:0016702);; Molecular Function: metal ion binding (GO:0046872);;	K00454|7.9e-28|csv:101216566|K00454 lipoxygenase [EC:1.13.11.12] | (RefSeq) linoleate 13S-lipoxygenase 2-1, chloroplastic	Linoleic acid metabolism (ko00591);; alpha-Linolenic acid metabolism (ko00592)	--	--	Lipoxygenase	Lipoxygenase 2, chloroplastic OS=Arabidopsis thaliana OX=3702 GN=LOX2 PE=1 SV=1	E	Amino acid transport and metabolism	linoleate 13S-lipoxygenase 2-1, chloroplastic [Cucumis sativus]	molecular function: catalytic activity (GO:0003824);; biological process: metabolic process (GO:0008152);; biological process: single-organism process (GO:0044699);; molecular function: binding (GO:0005488)
Csa3G733960	4.32556	4.17117	2.25585	[IQR]	Lipid transport and metabolism;; Secondary metabolites biosynthesis, transport and catabolism;; General function prediction only	Molecular Function: oxidoreductase activity (GO:0016491);;	K08081|7.1e-150|csv:101206201|K08081 tropinone reductase I [EC:1.1.1.206] | (RefSeq) tropinone reductase homolog	Tropane, piperidine and pyridine alkaloid biosynthesis (ko00960)	[R]	General function prediction only	Enoyl-(Acyl carrier protein) reductase	Tropinone reductase homolog OS=Datura stramonium OX=4076 PE=2 SV=1	Q	Secondary metabolites biosynthesis, transport and catabolism	tropinone reductase homolog [Cucumis sativus]	molecular function: catalytic activity (GO:0003824)
Csa6G445130	4.25405	3.4693	2.01481	[G]	Carbohydrate transport and metabolism	Cellular Component: plasma membrane (GO:0005886);; Molecular Function: water channel activity (GO:0015250);; Cellular Component: integral component of membrane (GO:0016021);;	K09872|7.2e-161|csv:101216085|K09872 aquaporin PIP | (RefSeq) PIP2-1; aquaporin PIP2-1-like	--	[G]	Carbohydrate transport and metabolism	Major intrinsic protein	Aquaporin PIP2-1 OS=Arabidopsis thaliana OX=3702 GN=PIP2-1 PE=1 SV=1	G	Carbohydrate transport and metabolism	aquaporin PIP2-1-like [Cucumis sativus]	cellular component: cell (GO:0005623);; cellular component: membrane (GO:0016020);; cellular component: cell part (GO:0044464);; molecular function: transporter activity (GO:0005215);; biological process: single-organism process (GO:0044699);; biological process: localization (GO:0051179);; cellular component: membrane part (GO:0044425)
Csa6G421680	4.25225	9.85488	1.31885	[IR]	Lipid transport and metabolism;; General function prediction only	Molecular Function: hydrolase activity, acting on ester bonds (GO:0016788);;	K10691|8.4e-79|ats:109762802|K10691 E3 ubiquitin-protein ligase UBR4 [EC:2.3.2.27] | (RefSeq) LOC109762802; auxin transport protein BIG	--	--	--	GDSL-like Lipase/Acylhydrolase	GDSL esterase/lipase At2g42990 OS=Arabidopsis thaliana OX=3702 GN=At2g42990 PE=2 SV=1	I	Lipid transport and metabolism	GDSL esterase/lipase At2g42990 [Cucumis sativus]	molecular function: catalytic activity (GO:0003824)
Csa1G540350	4.12612	2.67447	2.32906	[C]	Energy production and conversion	Molecular Function: oxidoreductase activity (GO:0016491);; Molecular Function: flavin adenine dinucleotide binding (GO:0050660);;	K22395|3.6e-62|vra:106752817|K22395 cinnamyl-alcohol dehydrogenase [EC:1.1.1.195] | (RefSeq) cannabidiolic acid synthase-like 1	Phenylpropanoid biosynthesis (ko00940)	--	--	Berberine and berberine like	Cannabidiolic acid synthase OS=Cannabis sativa OX=3483 GN=CBDAS PE=1 SV=1	C	Energy production and conversion	tetrahydrocannabinolic acid synthase [Cucumis sativus]	molecular function: catalytic activity (GO:0003824);; molecular function: binding (GO:0005488)
Csa5G609660	4.05784	4.94894	1.08655	[E]	Amino acid transport and metabolism	Molecular Function: zinc ion binding (GO:0008270);; Molecular Function: S-adenosylmethionine-homocysteine S-methyltransferase activity (GO:0008898);; Biological Process: methionine biosynthetic process (GO:0009086);; Biological Process: methylation (GO:0032259);; Biological Process: S-methylmethionine cycle (GO:0033528);; Molecular Function: betaine-homocysteine S-methyltransferase activity (GO:0…	K00547|4.4e-194|csv:101218830|K00547 homocysteine S-methyltransferase [EC:2.1.1.10] | (RefSeq) homocysteine S-methyltransferase 1 isoform X1	Cysteine and methionine metabolism (ko00270)	[E]	Amino acid transport and metabolism	Homocysteine S-methyltransferase	Homocysteine S-methyltransferase 1 OS=Brassica oleracea var. italica OX=36774 GN=HMT1 PE=1 SV=1	E	Amino acid transport and metabolism	homocysteine S-methyltransferase 1 isoform X1 [Cucumis sativus]	molecular function: binding (GO:0005488);; molecular function: catalytic activity (GO:0003824);; biological process: metabolic process (GO:0008152);; biological process: cellular process (GO:0009987);; biological process: single-organism process (GO:0044699)
Csa1G507460	3.90287	4.33512	1.75022	--	--	Molecular Function: phospholipid binding (GO:0005543);; Cellular Component: endosome (GO:0005768);; Cellular Component: plasma membrane (GO:0005886);; Biological Process: endocytosis (GO:0006897);; Cellular Component: clathrin vesicle coat (GO:0030125);; Molecular Function: clathrin binding (GO:0030276);; Cellular Component: intracellular membrane-bounded organelle (GO:0043231);;	K12471|1.3e-168|csv:101219750|K12471 epsin | (RefSeq) clathrin interactor 1 isoform X1	Endocytosis (ko04144)	[F]	Nucleotide transport and metabolism	ENTH domain	--	F	Nucleotide transport and metabolism	clathrin interactor 1 isoform X1 [Cucumis sativus]	molecular function: binding (GO:0005488);; cellular component: cell (GO:0005623);; cellular component: organelle (GO:0043226);; cellular component: cell part (GO:0044464);; cellular component: membrane (GO:0016020);; biological process: localization (GO:0051179);; cellular component: macromolecular complex (GO:0032991);; cellular component: organelle part (GO:0044422);; cellular component: membra…
Csa2G301540	3.88124	5.16847	2.16915	--	--	Cellular Component: integral component of membrane (GO:0016021);;	K19040|6.6e-118|csv:101222580|K19040 E3 ubiquitin-protein ligase ATL10/75/76/77/78 [EC:2.3.2.27] | (RefSeq) RING-H2 finger protein ATL78	--	[O]	Posttranslational modification, protein turnover, chaperones	Ring finger domain	RING-H2 finger protein ATL78 OS=Arabidopsis thaliana OX=3702 GN=ATL78 PE=2 SV=1	O	Posttranslational modification, protein turnover, chaperones	RING-H2 finger protein ATL78 [Cucumis sativus]	cellular component: membrane (GO:0016020);; cellular component: membrane part (GO:0044425)
Csa6G009410	3.87007	3.66145	1.63634	--	--	--	--	--	--	--	Protein of unknown function (DUF620)	--	S	Function unknown	uncharacterized protein LOC101207651 [Cucumis sativus]	--
Csa3G734860	3.86733	6.27059	1.82831	[IQR]	Lipid transport and metabolism;; Secondary metabolites biosynthesis, transport and catabolism;; General function prediction only	--	K19329|7.1e-104|jre:109014479|K19329 WW domain-containing oxidoreductase | (RefSeq) short-chain dehydrogenase TIC 32, chloroplastic-like	--	[Q]	Secondary metabolites biosynthesis, transport and catabolism	short chain dehydrogenase	Short-chain dehydrogenase TIC 32 B, chloroplastic OS=Brassica napus OX=3708 GN=TIC32B PE=3 SV=1	Q	Secondary metabolites biosynthesis, transport and catabolism	short-chain dehydrogenase TIC 32 B, chloroplastic [Cucumis sativus]	--
Csa1G050100	3.85676	4.93562	1.00489	[IR]	Lipid transport and metabolism;; General function prediction only	Molecular Function: hydrolase activity, acting on ester bonds (GO:0016788);;	K01206|6.1e-39|crb:17894383|K01206 alpha-L-fucosidase [EC:3.2.1.51] | (RefSeq) alpha-L-fucosidase 3	Other glycan degradation (ko00511)	--	--	GDSL-like Lipase/Acylhydrolase	GDSL esterase/lipase At3g48460 OS=Arabidopsis thaliana OX=3702 GN=At3g48460 PE=2 SV=1	S	Function unknown	GDSL esterase/lipase At3g48460 [Cucumis sativus]	molecular function: catalytic activity (GO:0003824)
Csa7G017710	3.6332	7.51721	1.8185	[K]	Transcription	Molecular Function: O-methyltransferase activity (GO:0008171);; Molecular Function: S-adenosylmethionine-dependent methyltransferase activity (GO:0008757);; Biological Process: aromatic compound biosynthetic process (GO:0019438);; Biological Process: methylation (GO:0032259);; Molecular Function: protein dimerization activity (GO:0046983);;	K22588|1.5e-81|boe:106329225|K22588 acetylserotonin O-methyltransferase, plant [EC:2.1.1.4] | (RefSeq) (R,S)-reticuline 7-O-methyltransferase-like isoform X1	Tryptophan metabolism (ko00380)	[R]	General function prediction only	O-methyltransferase domain	Acetylserotonin O-methyltransferase OS=Arabidopsis thaliana OX=3702 GN=ASMT PE=1 SV=1	S	Function unknown	acetylserotonin O-methyltransferase [Cucumis sativus]	molecular function: catalytic activity (GO:0003824);; biological process: metabolic process (GO:0008152);; biological process: cellular process (GO:0009987);; molecular function: binding (GO:0005488)
Csa4G325520	3.59639	4.94424	1.91197	--	--	--	--	--	--	--	Wound-induced protein WI12	--	S	Function unknown	senescence associated gene 20 [Cucumis sativus]	--
Csa7G091730	3.46511	5.2253	1.34113	[M]	Cell wall/membrane/envelope biogenesis	Cellular Component: integral component of membrane (GO:0016021);;	--	--	--	--	Membrane bound O-acyl transferase family	Probable long-chain-alcohol O-fatty-acyltransferase 5 OS=Arabidopsis thaliana OX=3702 GN=AT5 PE=2 SV=1	I	Lipid transport and metabolism	probable long-chain-alcohol O-fatty-acyltransferase 5 [Cucumis sativus]	cellular component: membrane (GO:0016020);; cellular component: membrane part (GO:0044425)
Csa7G044190	3.34033	4.3339	1.97631	[V]	Defense mechanisms	Molecular Function: antiporter activity (GO:0015297);; Cellular Component: membrane (GO:0016020);; Cellular Component: integral component of membrane (GO:0016021);; Molecular Function: transmembrane transporter activity (GO:0022857);; Molecular Function: xenobiotic transporter activity (GO:0042910);;	K03327|7.6e-286|csv:101220921|K03327 multidrug resistance protein, MATE family | (RefSeq) protein DETOXIFICATION 40	--	[R]	General function prediction only	MatE	Protein DETOXIFICATION 40 OS=Arabidopsis thaliana OX=3702 GN=DTX40 PE=1 SV=1	L	Replication, recombination and repair	protein DETOXIFICATION 40 [Cucumis sativus]	molecular function: transporter activity (GO:0005215);; biological process: localization (GO:0051179);; cellular component: membrane (GO:0016020);; cellular component: membrane part (GO:0044425)
Csa6G182140	3.33337	4.65451	1.02185	--	--	Molecular Function: chaperone binding (GO:0051087);;	--	--	[T]	Signal transduction mechanisms	BAG domain	BAG family molecular chaperone regulator 4 OS=Arabidopsis thaliana OX=3702 GN=BAG4 PE=1 SV=1	T	Signal transduction mechanisms	BAG family molecular chaperone regulator 4 [Cucumis sativus]	molecular function: binding (GO:0005488)
Csa6G430740	3.30459	2.96309	1.97345	--	--	--	K20782|1.3e-209|csv:101207236|K20782 hydroxyproline O-arabinosyltransferase [EC:2.4.2.58] | (RefSeq) hydroxyproline O-arabinosyltransferase 3	Other types of O-glycan biosynthesis (ko00514)	--	--	--	Hydroxyproline O-arabinosyltransferase PLENTY OS=Lotus japonicus OX=34305 GN=PLENTY PE=1 SV=1	S	Function unknown	hydroxyproline O-arabinosyltransferase 3 [Cucumis sativus]	--
Csa6G057180	3.27709	5.88343	2.18582	--	--	--	--	--	--	--	Carbohydrate esterase, sialic acid-specific acetylesterase	Probable carbohydrate esterase At4g34215 OS=Arabidopsis thaliana OX=3702 GN=At4g34215 PE=1 SV=2	--	--	hypothetical protein Csa_005158 [Cucumis sativus]	--
Csa5G266880	3.06234	7.00486	1.30942	--	--	Biological Process: defense response (GO:0006952);;	--	--	--	--	Pathogenesis-related protein Bet v 1 family	MLP-like protein 43 OS=Arabidopsis thaliana OX=3702 GN=MLP43 PE=1 SV=1	S	Function unknown	MLP-like protein 43 [Cucumis sativus]	biological process: response to stimulus (GO:0050896)
Csa5G609650	2.88348	3.06847	1.02193	[Q]	Secondary metabolites biosynthesis, transport and catabolism	Biological Process: fatty acid biosynthetic process (GO:0006633);; Cellular Component: integral component of membrane (GO:0016021);; Molecular Function: transferase activity, transferring acyl groups other than amino-acyl groups (GO:0016747);;	K15397|4.2e-289|csv:101218433|K15397 3-ketoacyl-CoA synthase [EC:2.3.1.199] | (RefSeq) 3-ketoacyl-CoA synthase 6	Fatty acid elongation (ko00062);; Plant-pathogen interaction (ko04626)	--	--	FAE1/Type III polyketide synthase-like protein	3-ketoacyl-CoA synthase 6 OS=Arabidopsis thaliana OX=3702 GN=CUT1 PE=1 SV=1	I	Lipid transport and metabolism	3-ketoacyl-CoA synthase 6 [Cucumis sativus]	biological process: metabolic process (GO:0008152);; biological process: cellular process (GO:0009987);; biological process: single-organism process (GO:0044699);; cellular component: membrane (GO:0016020);; cellular component: membrane part (GO:0044425);; molecular function: catalytic activity (GO:0003824)
Csa3G813800	2.77994	3.53726	1.99417	--	--	--	--	--	--	--	--	--	--	--	uncharacterized protein LOC105434989 [Cucumis sativus]	--
Csa3G850590	2.67846	1.98505	1.23627	[T]	Signal transduction mechanisms	Molecular Function: protein kinase activity (GO:0004672);; Molecular Function: ATP binding (GO:0005524);; Cellular Component: integral component of membrane (GO:0016021);;	K16224|1.4e-164|boe:106304564|K16224 senescence-induced receptor-like serine/threonine-protein kinase | (RefSeq) senescence-induced receptor-like serine/threonine-protein kinase	MAPK signaling pathway - plant (ko04016);; Plant-pathogen interaction (ko04626)	--	--	Malectin-like domain	Putative leucine-rich repeat receptor-like protein kinase At2g19210 OS=Arabidopsis thaliana OX=3702 GN=At2g19210 PE=1 SV=1	T	Signal transduction mechanisms	putative leucine-rich repeat receptor-like protein kinase At2g19210 [Cucumis sativus]	molecular function: catalytic activity (GO:0003824);; biological process: metabolic process (GO:0008152);; biological process: cellular process (GO:0009987);; molecular function: binding (GO:0005488);; cellular component: membrane (GO:0016020);; cellular component: membrane part (GO:0044425)
Csa6G302180	2.67653	2.59512	1.14777	[Q]	Secondary metabolites biosynthesis, transport and catabolism	Biological Process: fatty acid biosynthetic process (GO:0006633);; Cellular Component: membrane (GO:0016020);; Molecular Function: transferase activity, transferring acyl groups other than amino-acyl groups (GO:0016747);;	K15397|4.3e-254|csv:101213216|K15397 3-ketoacyl-CoA synthase [EC:2.3.1.199] | (RefSeq) 3-ketoacyl-CoA synthase 12	Fatty acid elongation (ko00062);; Plant-pathogen interaction (ko04626)	--	--	FAE1/Type III polyketide synthase-like protein	3-ketoacyl-CoA synthase 12 OS=Arabidopsis thaliana OX=3702 GN=KCS12 PE=2 SV=1	I	Lipid transport and metabolism	3-ketoacyl-CoA synthase 12 [Cucumis sativus]	biological process: metabolic process (GO:0008152);; biological process: cellular process (GO:0009987);; biological process: single-organism process (GO:0044699);; cellular component: membrane (GO:0016020);; molecular function: catalytic activity (GO:0003824)
Csa3G892760	2.6428	5.04948	1.55211	--	--	Molecular Function: catalytic activity (GO:0003824);; Biological Process: carbohydrate metabolic process (GO:0005975);; Molecular Function: carbohydrate binding (GO:0030246);;	K18195|0.0e+00|csv:101203789|K18195 rhamnogalacturonan endolyase [EC:4.2.2.23] | (RefSeq) probable rhamnogalacturonate lyase B isoform X2	--	--	--	Rhamnogalacturonate lyase family	--	S	Function unknown	probable rhamnogalacturonate lyase B isoform X1 [Cucumis sativus]	molecular function: catalytic activity (GO:0003824);; biological process: metabolic process (GO:0008152);; molecular function: binding (GO:0005488)
Csa3G374190	2.47028	2.28882	1.26829	--	--	Biological Process: pollen tube growth (GO:0009860);; Cellular Component: apical plasma membrane (GO:0016324);;	--	--	[R]	General function prediction only	Leucine rich repeat	--	S	Function unknown	piriformospora indica-insensitive protein 2 [Cucumis sativus]	biological process: reproduction (GO:0000003);; biological process: cellular process (GO:0009987);; biological process: reproductive process (GO:0022414);; biological process: developmental process (GO:0032502);; biological process: growth (GO:0040007);; biological process: single-organism process (GO:0044699);; biological process: cellular component organization or biogenesis (GO:0071840);; cell…
Csa6G421670	2.43317	2.69451	1.20815	[IR]	Lipid transport and metabolism;; General function prediction only	Molecular Function: hydrolase activity, acting on ester bonds (GO:0016788);;	K10691|6.8e-84|ats:109762802|K10691 E3 ubiquitin-protein ligase UBR4 [EC:2.3.2.27] | (RefSeq) LOC109762802; auxin transport protein BIG	--	--	--	GDSL-like Lipase/Acylhydrolase	GDSL esterase/lipase At2g04570 OS=Arabidopsis thaliana OX=3702 GN=At2g04570 PE=2 SV=1	I	Lipid transport and metabolism	GDSL esterase/lipase At2g04570 [Cucumis sativus]	molecular function: catalytic activity (GO:0003824)
Csa2G147920	2.34761	2.92187	1.68285	--	--	Molecular Function: transferase activity, transferring acyl groups other than amino-acyl groups (GO:0016747);;	K13065|1.2e-16|ghi:107903267|K13065 shikimate O-hydroxycinnamoyltransferase [EC:2.3.1.133] | (RefSeq) shikimate O-hydroxycinnamoyltransferase-like	Phenylpropanoid biosynthesis (ko00940);; Flavonoid biosynthesis (ko00941);; Stilbenoid, diarylheptanoid and gingerol biosynthesis (ko00945)	--	--	Transferase family	Protein ECERIFERUM 26 OS=Arabidopsis thaliana OX=3702 GN=CER26 PE=2 SV=1	S	Function unknown	protein ECERIFERUM 26-like [Cucumis sativus]	molecular function: catalytic activity (GO:0003824)
Csa5G576580	2.10474	2.64084	1.19012	--	--	Cellular Component: integral component of membrane (GO:0016021);;	--	--	--	--	--	--	--	--	leucine-rich repeat extensin-like protein 5 [Cucumis sativus]	cellular component: membrane (GO:0016020);; cellular component: membrane part (GO:0044425)
Csa7G433950	2.07467	1.10403	1.55682	[V]	Defense mechanisms	Molecular Function: ATP binding (GO:0005524);; Cellular Component: plasma membrane (GO:0005886);; Cellular Component: integral component of membrane (GO:0016021);; Molecular Function: ATPase activity (GO:0016887);; Molecular Function: ATPase activity, coupled to transmembrane movement of substances (GO:0042626);; Biological Process: transmembrane transport (GO:0055085);;	K08712|1.5e-134|gsl:Gasu_29800|K08712 ATP-binding cassette, subfamily G (WHITE), member 2, SNQ2 | (RefSeq) ABC transporter, ATP-binding protein	ABC transporters (ko02010)	[Q]	Secondary metabolites biosynthesis, transport and catabolism	ABC-2 type transporter	Pleiotropic drug resistance protein 1 OS=Nicotiana tabacum OX=4097 GN=PDR1 PE=2 SV=1	Q	Secondary metabolites biosynthesis, transport and catabolism	pleiotropic drug resistance protein 1 [Cucumis sativus]	molecular function: binding (GO:0005488);; cellular component: cell (GO:0005623);; cellular component: membrane (GO:0016020);; cellular component: cell part (GO:0044464);; cellular component: membrane part (GO:0044425);; molecular function: catalytic activity (GO:0003824);; molecular function: transporter activity (GO:0005215);; biological process: localization (GO:0051179)
Csa5G611090	1.5918	2.33086	1.82447	[V]	Defense mechanisms	Molecular Function: antiporter activity (GO:0015297);; Cellular Component: membrane (GO:0016020);; Cellular Component: integral component of membrane (GO:0016021);; Molecular Function: transmembrane transporter activity (GO:0022857);; Molecular Function: xenobiotic transporter activity (GO:0042910);;	K03327|7.2e-270|csv:101207807|K03327 multidrug resistance protein, MATE family | (RefSeq) protein DETOXIFICATION 10	--	[R]	General function prediction only	MatE	Protein DETOXIFICATION 10 OS=Arabidopsis thaliana OX=3702 GN=DTX10 PE=2 SV=1	V	Defense mechanisms	protein DETOXIFICATION 10 [Cucumis sativus]	molecular function: transporter activity (GO:0005215);; biological process: localization (GO:0051179);; cellular component: membrane (GO:0016020);; cellular component: membrane part (GO:0044425)

## Sheet: Table S7
Table S7 Primers used in this study
Primers for pTRSV2 construction
Gene name	Gene ID	Primer	Primer sequence
CsGIR2	Csa6G425780	F	TGTTTTAAATGCCTTTACGTAATGAGCAAGAGATCGAGAAGTAGCG
		R	AACACACAAAACACCTACGTACTAGGCATGATGTGGTTGTTGCTTG
CsFOCL1	Csa2G264000	F	TGTTTTAAATGCCTTTACGTATGTATTCGCTTGTTGGTCCTTTGGT
		R	AACACACAAAACACCTACGTATTCTCTAGGGTCAGGTCTGTTCCGT
CsMBOAT1	Csa7G091730	F	TGTTTTAAATGCCTTTACGTATTGTGGTGTTCGTGGTGTCAGGTTT
		R	AACACACAAAACACCTACGTATCACGCTTGCCACAACGGAGAGTAC
CsABCG40	Csa7G433950	F	TGTTTTAAATGCCTTTACGTAGCTATGTCTTAGCCCTCACTTATCTCAA
		R	AACACACAAAACACCTACGTATATTACAAGTGGCCTTGCTAGTTGC
CsWIN1-like	Csa2G006270	F	TGTTTTAAATGCCTTTACGTACGGAGGACTAGAGGACGGCGAC
		R	AACACACAAAACACCTACGTATTAGATTAGAGAGGGTAAAAAAGTTGGTTCCT
CsESR2-like	Csa2G349090	F	TGTTTTAAATGCCTTTACGTACAACTCTGACGATTATTTCAACAATAAC
		R	AACACACAAAACACCTACGTATTAAGCATTTTGGAGCTTAGGAGGA
CsPDS	Csa4G011080	F	TGTTTTAAATGCCTTTACGTAGGTAGTGAGATTGTGGGCGATG
		R	AACACACAAAACACCTACGTACAAATCGGCTGAACTCCCCCGG
CsCER1	Csa6G079750	F	TGTTTTAAATGCCTTTACGTAATGGCTTCCAAACCAGGCATTCTCA
		R	AACACACAAAACACCTACGTAACACTCATGCCCTTCTCTTCCTT
CsMIF3	Csa1G009710	F	TGTTTTAAATGCCTTTACGTAATGAAGAAAAGGCTGGTGGT
		R	AACACACAAAACACCTACGTATTAATTGGAGTTTGGAGGAGAATAC
Primers for Quantitative Real-time PCR
Gene name	Gene ID	Primer	Primer sequence
CsGIR2	Csa6G425780	F	CGAGAAGTAGCGAGGCAGAG
		R	TGACAAGCACGAATTCCCCA
CsFOCL1	Csa2G264000	F	CAACCTGCTCAACCAAAGCC
		R	TGTCCAATTCGCATCGGCG
CsMBOAT1	Csa7G091730	F	TTTCCTACGTCGTCCTCACG
		R	TGACAATGGTGGGTCGGAAG
CsABCG40	Csa7G433950	F	AGCGGGGAAAACGACTTTGA
		R	GACGTAGCCATGCCGAGTAG
CsWIN1-like	Csa2G006270	F	CCCCATCTTCTCCAAAGGGC
		R	TTTTCGGTGTCCAGTCGGAG
CsESR2-like	Csa2G349090	F	GCAGCCGAGATTAGAGACCC
		R	AATCGTCGGAGGAGAGGGAA
CsCER1	Csa6G079750	F	CTACACTCCCTCGTTCCATTCA
		R	TGCCAACCCAAGCCTCATA
CsPDS	Csa4G011080	F	GGTAGTGAGATTGTGGGCGAT
		R	CAAATCGGCTGAACTCCCCCGG
CsTUA	Csa4G000580	F	ACGCTGTTGGTGGTGGTAC
		R	GAGAGGGGTAAACAGTGAATC
CsMIF3	Csa1G009710	F	CCAGTTCGGGATCGGAGGT
		R	GCCATGAATTCTCGGCATCC
CsBZI	Csa1G420860	F	CTCGTCCGTTACTCGTGCAT
		R	GAATCCCGGCAAGAACTCCA
CsF3’H	Csa1G013190	F	GGCAGAGCAAGTTTTGAAGATT
		R	TTGATGAGAAGAGATGGACGGT
CsFLS	Csa6G040540	F	ATATACGCCAAACCCCCTGC
		R	TTCGCTGCCCTGTAAGAAGG
CsF3H	Csa3G002800	F	TCCGTTTCGATATGTCCGGC
		R	GCTTGTCCGGCCAAAAAGAG
Cs4CL	Csa1G108800	F	CCAGAAGCCACCAAGCAAAC
		R	CCTTGATCCGGTCGACAACA
Primers for Y1H assay
Gene name	Gene ID	Primer	Primer sequence
pJG-CsTBH	Csa3G748220	F	GATTATGCCTCTCCCGAATTCATGGAATGGGCTACAGGAAGTT
		R	GAAGTCCAAAGCTTCTCGAGCTACTGGGGATGGTAAGAGGATG
pCsBZ1-P1-LACZi	Csa1G420860	F	TTTGATATTGGATCGGAATTCTGTTTGCCAACTGTTTGGAT
		R	TACAGAGCACATGCCTCGAGCATGAGCCATTTTCTATTTGT
pCsBZ1-P2-LACZi		F	TTTGATATTGGATCGGAATTCAAACATGTAGGTCAAATAAAC
		R	TACAGAGCACATGCCTCGAGAACAGTTGTGTTTTACTTTGCG
pCsF3'H-P1-LACZi	Csa1G013190	F	TTTGATATTGGATCGGAATTCCAAATGAATTTCAACCGCTA
		R	TACAGAGCACATGCCTCGAGTTCACACCAAAATCTCACTTA
pCsFLS-P1-LACZi	Csa6G040540	F	TTTGATATTGGATCGGAATTCCTAATTAGCATCCAAACTGAA
		R	TACAGAGCACATGCCTCGAGTCTAAAAAAGTTTAAGAAGTTAT
pCsF3H-P1-LACZi	Csa3G002800	F	TTTGATATTGGATCGGAATTCGGCAAATTGTATCTTTTTAGG
		R	TACAGAGCACATGCCTCGAGATTTAAACCTCAAAGTTGACTA
pCsF3H-P2-LACZi		F	TTTGATATTGGATCGGAATTCATTGGACTTATGGTCAAACAA
		R	TACAGAGCACATGCCTCGAGGATAATTTAAATCTATGAATG
pCsF3H-P3-LACZi		F	TTTGATATTGGATCGGAATTCGTATATATAGATAAATATTTATTGTT
		R	TACAGAGCACATGCCTCGAGAGATATAGGTCAACTATACTAATAAAGTC
pCsF3H-P4-LACZi		F	TTTGATATTGGATCGGAATTCGGAAGATTGTTTTTGTTTTTCA
		R	TACAGAGCACATGCCTCGAGGGTTTCTTATTTCTAGAAATGT
pCs4CL-P1-LACZi	Csa1G108800	F	TTTGATATTGGATCGGAATTCAATTATGTTAACTAAAAGAAA
		R	TACAGAGCACATGCCTCGAGGTGGTGGAGATCACTAAATGT
pCs4CL-P2-LACZi		F	TTTGATATTGGATCGGAATTCTTCTTTTAATGATAAATTATGT
		R	TACAGAGCACATGCCTCGAGATTTTAATGTTGTATTAAACTAATTT
pCs4CL-P3-LACZi		F	TTTGATATTGGATCGGAATTCTTAGGAGTTTGAGTTAATTAA
		R	TACAGAGCACATGCCTCGAGTTACTCGAATAATGTCTTAA
pCs4CL-P4-LACZi		F	TTTGATATTGGATCGGAATTCTCATTTATCCAAAATAAGTATACT
		R	TACAGAGCACATGCCTCGAGCCACCTTCAACCAACCCAAC
Primers for EMSA
Gene name	Gene ID	Primer	Primer sequence
Cs4CL	Csa1G108800	F	CTTCCAAATTAATTATTGTTTTATGCAAA
		R	TTTGCATAAAACAATAATTAATTTGGAAG
CsF3H	Csa3G002800	F	GATTTGAGAAAATTATTGGGCTGGATTGT
		R	ACAATCCAGCCCAATAATTTTCTCAAATC
CsFLS	Csa6G040540	F	AATTTAAAATAATTATTGGGATTTCAAAC
		R	GTTTGAAATCCCAATAATTATTTTAAATT
CsBZ1	Csa1G420860	F	ATTTATGTTTACAATAATGACAATAAATG
		R	CATTTATTGTCATTATTGTAAACATAAAT
Primers for Dual-LUC
Gene name	Gene ID	Primer	Primer sequence
0800-proCs4CL	Csa1G108800	F	aggtcgacggtatcgataagcttCCAGCCTCAAAAAGCTTGAACC
		R	ctagtggatcccccgggctgcagTGAATGAAAATTACAAAGGTATTAGCAGAGAG
0800-proCsF3H	Csa3G002800	F	aggtcgacggtatcgataagcttTTCTTCTTCCACTTTCTGCAAAAGGG
		R	ctagtggatcccccgggctgcagTGTTGGTTAAGATTTTGTTAGTTTGAGGAGT
0800-proCsFLS	Csa6G040540	F	aggtcgacggtatcgataagcttAATCCTTTGCAAGGATTGCTCTTGA
		R	ctagtggatcccccgggctgcagTTTTGTTTTCGGTGAGGAGAGAAGG
0800-proCsBZ1	Csa1G420860	F	aggtcgacggtatcgataagcttAATTATAAACATGGTTAGTAAAATGATATAATTAAGTTAGAG
		R	ctagtggatcccccgggctgcagTTGGCAGTAGAGGGTGGTGGTTTTG
62SK-CsTBH	Csa3G748220	F	ctagtggatcccccgggctgcagATGGAATGGGCTACAGGAAGTT
		R	aggtcgacggtatcgataagcttCTACTGGGGATGGTAAGAGGATG
Primers for OE and RNAi
CsCER1-OE	Csa6G079750	F	GAAGATCTATGGCTTCCAAACCAGGCA
		R	GGACTAGTTTAAATAGAAGGAATTTCCAAAGGAA
CsCER1-RNAi	Csa6G079750	F	ATTTAAATAGATGGATTGGAAGAGTT
		R	GGCGCGCCGCAAAGTTCATAAGGGTA
